# Supplementary material for: Patterns of livestock activity on heterogeneous subalpine pastures reveal distinct responses to spatial autocorrelation, environment and management
Source: Mov Ecol. 2015 Oct 8;3:35. doi: 10.1186/s40462-015-0053-6 (PMC4598957; doi:10.1186/s40462-015-0053-6)
Supplement: Additional file 2: — Contains the dataset of study area A. (TXT 184 kb) [file 40462_2015_53_MOESM2_ESM.txt]

id	X	Y	count_G	count_R	count_W	weight_G	weight_R	weight_W	Peri	Z	slope	insolat	stocking	dist_shed	dist_wat	veg
1	0	1150	NA	NA	NA	NA	NA	NA	NA	NA	NA	NA	NA	NA	NA	NA
2	25	1150	NA	NA	NA	NA	NA	NA	NA	NA	NA	NA	NA	NA	NA	NA
3	50	1150	NA	NA	NA	NA	NA	NA	NA	NA	NA	NA	NA	NA	NA	NA
4	75	1150	NA	NA	NA	NA	NA	NA	NA	NA	NA	NA	NA	NA	NA	NA
5	100	1150	NA	NA	NA	NA	NA	NA	NA	NA	NA	NA	NA	NA	NA	NA
6	125	1150	NA	NA	NA	NA	NA	NA	NA	NA	NA	NA	NA	NA	NA	NA
7	150	1150	NA	NA	NA	NA	NA	NA	NA	NA	NA	NA	NA	NA	NA	NA
8	175	1150	NA	NA	NA	NA	NA	NA	NA	NA	NA	NA	NA	NA	NA	NA
9	200	1150	NA	NA	NA	NA	NA	NA	NA	NA	NA	NA	NA	NA	NA	NA
10	225	1150	NA	NA	NA	NA	NA	NA	NA	NA	NA	NA	NA	NA	NA	NA
11	250	1150	NA	NA	NA	NA	NA	NA	NA	NA	NA	NA	NA	NA	NA	NA
12	275	1150	NA	NA	NA	NA	NA	NA	NA	NA	NA	NA	NA	NA	NA	NA
13	300	1150	NA	NA	NA	NA	NA	NA	NA	NA	NA	NA	NA	NA	NA	NA
14	325	1150	NA	NA	NA	NA	NA	NA	NA	NA	NA	NA	NA	NA	NA	NA
15	350	1150	NA	NA	NA	NA	NA	NA	NA	NA	NA	NA	NA	NA	NA	NA
16	375	1150	NA	NA	NA	NA	NA	NA	NA	NA	NA	NA	NA	NA	NA	NA
17	400	1150	NA	NA	NA	NA	NA	NA	NA	NA	NA	NA	NA	NA	NA	NA
18	425	1150	NA	NA	NA	NA	NA	NA	NA	NA	NA	NA	NA	NA	NA	NA
19	450	1150	NA	NA	NA	NA	NA	NA	NA	NA	NA	NA	NA	NA	NA	NA
20	475	1150	NA	NA	NA	NA	NA	NA	NA	NA	NA	NA	NA	NA	NA	NA
21	500	1150	NA	NA	NA	NA	NA	NA	NA	NA	NA	NA	NA	NA	NA	NA
22	525	1150	NA	NA	NA	NA	NA	NA	NA	NA	NA	NA	NA	NA	NA	NA
23	550	1150	NA	NA	NA	NA	NA	NA	NA	NA	NA	NA	NA	NA	NA	NA
24	575	1150	NA	NA	NA	NA	NA	NA	NA	NA	NA	NA	NA	NA	NA	NA
25	600	1150	NA	NA	NA	NA	NA	NA	NA	NA	NA	NA	NA	NA	NA	NA
26	625	1150	NA	NA	NA	NA	NA	NA	NA	NA	NA	NA	NA	NA	NA	NA
27	650	1150	NA	NA	NA	NA	NA	NA	NA	NA	NA	NA	NA	NA	NA	NA
28	675	1150	NA	NA	NA	NA	NA	NA	NA	NA	NA	NA	NA	NA	NA	NA
29	700	1150	NA	NA	NA	NA	NA	NA	NA	NA	NA	NA	NA	NA	NA	NA
30	725	1150	NA	NA	NA	NA	NA	NA	NA	NA	NA	NA	NA	NA	NA	NA
31	750	1150	NA	NA	NA	NA	NA	NA	NA	NA	NA	NA	NA	NA	NA	NA
32	775	1150	NA	NA	NA	NA	NA	NA	NA	NA	NA	NA	NA	NA	NA	NA
33	800	1150	NA	NA	NA	NA	NA	NA	NA	NA	NA	NA	NA	NA	NA	NA
34	825	1150	NA	NA	NA	NA	NA	NA	NA	NA	NA	NA	NA	NA	NA	NA
35	850	1150	NA	NA	NA	NA	NA	NA	NA	NA	NA	NA	NA	NA	NA	NA
36	875	1150	NA	NA	NA	NA	NA	NA	NA	NA	NA	NA	NA	NA	NA	NA
37	900	1150	NA	NA	NA	NA	NA	NA	NA	NA	NA	NA	NA	NA	NA	NA
38	925	1150	NA	NA	NA	NA	NA	NA	NA	NA	NA	NA	NA	NA	NA	NA
39	950	1150	NA	NA	NA	NA	NA	NA	NA	NA	NA	NA	NA	NA	NA	NA
40	975	1150	NA	NA	NA	NA	NA	NA	NA	NA	NA	NA	NA	NA	NA	NA
41	1000	1150	NA	NA	NA	NA	NA	NA	NA	NA	NA	NA	NA	NA	NA	NA
42	1025	1150	NA	NA	NA	NA	NA	NA	NA	NA	NA	NA	NA	NA	NA	NA
43	1050	1150	NA	NA	NA	NA	NA	NA	NA	NA	NA	NA	NA	NA	NA	NA
44	1075	1150	NA	NA	NA	NA	NA	NA	NA	NA	NA	NA	NA	NA	NA	NA
45	1100	1150	NA	NA	NA	NA	NA	NA	NA	NA	NA	NA	NA	NA	NA	NA
46	1125	1150	NA	NA	NA	NA	NA	NA	NA	NA	NA	NA	NA	NA	NA	NA
47	1150	1150	NA	NA	NA	NA	NA	NA	NA	NA	NA	NA	NA	NA	NA	NA
48	1175	1150	NA	NA	NA	NA	NA	NA	NA	NA	NA	NA	NA	NA	NA	NA
49	1200	1150	NA	NA	NA	NA	NA	NA	NA	NA	NA	NA	NA	NA	NA	NA
50	0	1125	NA	NA	NA	NA	NA	NA	NA	NA	NA	NA	NA	NA	NA	NA
51	25	1125	NA	NA	NA	NA	NA	NA	NA	NA	NA	NA	NA	NA	NA	NA
52	50	1125	NA	NA	NA	NA	NA	NA	NA	NA	NA	NA	NA	NA	NA	NA
53	75	1125	NA	NA	NA	NA	NA	NA	NA	NA	NA	NA	NA	NA	NA	NA
54	100	1125	NA	NA	NA	NA	NA	NA	NA	NA	NA	NA	NA	NA	NA	NA
55	125	1125	NA	NA	NA	NA	NA	NA	NA	NA	NA	NA	NA	NA	NA	NA
56	150	1125	NA	NA	NA	NA	NA	NA	NA	NA	NA	NA	NA	NA	NA	NA
57	175	1125	NA	NA	NA	NA	NA	NA	NA	NA	NA	NA	NA	NA	NA	NA
58	200	1125	NA	NA	NA	NA	NA	NA	NA	NA	NA	NA	NA	NA	NA	NA
59	225	1125	NA	NA	NA	NA	NA	NA	NA	NA	NA	NA	NA	NA	NA	NA
60	250	1125	NA	NA	NA	NA	NA	NA	NA	NA	NA	NA	NA	NA	NA	NA
61	275	1125	NA	NA	NA	NA	NA	NA	NA	NA	NA	NA	NA	NA	NA	NA
62	300	1125	NA	NA	NA	NA	NA	NA	NA	NA	NA	NA	NA	NA	NA	NA
63	325	1125	NA	NA	NA	NA	NA	NA	NA	NA	NA	NA	NA	NA	NA	NA
64	350	1125	NA	NA	NA	NA	NA	NA	NA	NA	NA	NA	NA	NA	NA	NA
65	375	1125	NA	NA	NA	NA	NA	NA	NA	NA	NA	NA	NA	NA	NA	NA
66	400	1125	NA	NA	NA	NA	NA	NA	NA	NA	NA	NA	NA	NA	NA	NA
67	425	1125	NA	NA	NA	NA	NA	NA	NA	NA	NA	NA	NA	NA	NA	NA
68	450	1125	NA	NA	NA	NA	NA	NA	NA	NA	NA	NA	NA	NA	NA	NA
69	475	1125	NA	NA	NA	NA	NA	NA	NA	NA	NA	NA	NA	NA	NA	NA
70	500	1125	NA	NA	NA	NA	NA	NA	NA	NA	NA	NA	NA	NA	NA	NA
71	525	1125	NA	NA	NA	NA	NA	NA	NA	NA	NA	NA	NA	NA	NA	NA
72	550	1125	NA	NA	NA	NA	NA	NA	NA	NA	NA	NA	NA	NA	NA	NA
73	575	1125	NA	NA	NA	NA	NA	NA	NA	NA	NA	NA	NA	NA	NA	NA
74	600	1125	NA	NA	NA	NA	NA	NA	NA	NA	NA	NA	NA	NA	NA	NA
75	625	1125	NA	NA	NA	NA	NA	NA	NA	NA	NA	NA	NA	NA	NA	NA
76	650	1125	NA	NA	NA	NA	NA	NA	NA	NA	NA	NA	NA	NA	NA	NA
77	675	1125	NA	NA	NA	NA	NA	NA	NA	NA	NA	NA	NA	NA	NA	NA
78	700	1125	NA	NA	NA	NA	NA	NA	NA	NA	NA	NA	NA	NA	NA	NA
79	725	1125	NA	NA	NA	NA	NA	NA	NA	NA	NA	NA	NA	NA	NA	NA
80	750	1125	NA	NA	NA	NA	NA	NA	NA	NA	NA	NA	NA	NA	NA	NA
81	775	1125	NA	NA	NA	NA	NA	NA	NA	NA	NA	NA	NA	NA	NA	NA
82	800	1125	NA	NA	NA	NA	NA	NA	NA	NA	NA	NA	NA	NA	NA	NA
83	825	1125	NA	NA	NA	NA	NA	NA	NA	NA	NA	NA	NA	NA	NA	NA
84	850	1125	NA	NA	NA	NA	NA	NA	NA	NA	NA	NA	NA	NA	NA	NA
85	875	1125	NA	NA	NA	NA	NA	NA	NA	NA	NA	NA	NA	NA	NA	NA
86	900	1125	NA	NA	NA	NA	NA	NA	NA	NA	NA	NA	NA	NA	NA	NA
87	925	1125	NA	NA	NA	NA	NA	NA	NA	NA	NA	NA	NA	NA	NA	NA
88	950	1125	NA	NA	NA	NA	NA	NA	NA	NA	NA	NA	NA	NA	NA	NA
89	975	1125	NA	NA	NA	NA	NA	NA	NA	NA	NA	NA	NA	NA	NA	NA
90	1000	1125	NA	NA	NA	NA	NA	NA	NA	NA	NA	NA	NA	NA	NA	NA
91	1025	1125	NA	NA	NA	NA	NA	NA	NA	NA	NA	NA	NA	NA	NA	NA
92	1050	1125	NA	NA	NA	NA	NA	NA	NA	NA	NA	NA	NA	NA	NA	NA
93	1075	1125	NA	NA	NA	NA	NA	NA	NA	NA	NA	NA	NA	NA	NA	NA
94	1100	1125	NA	NA	NA	NA	NA	NA	NA	NA	NA	NA	NA	NA	NA	NA
95	1125	1125	NA	NA	NA	NA	NA	NA	NA	NA	NA	NA	NA	NA	NA	NA
96	1150	1125	NA	NA	NA	NA	NA	NA	NA	NA	NA	NA	NA	NA	NA	NA
97	1175	1125	NA	NA	NA	NA	NA	NA	NA	NA	NA	NA	NA	NA	NA	NA
98	1200	1125	NA	NA	NA	NA	NA	NA	NA	NA	NA	NA	NA	NA	NA	NA
99	0	1100	NA	NA	NA	NA	NA	NA	NA	NA	NA	NA	NA	NA	NA	NA
100	25	1100	NA	NA	NA	NA	NA	NA	NA	NA	NA	NA	NA	NA	NA	NA
101	50	1100	NA	NA	NA	NA	NA	NA	NA	NA	NA	NA	NA	NA	NA	NA
102	75	1100	NA	NA	NA	NA	NA	NA	NA	NA	NA	NA	NA	NA	NA	NA
103	100	1100	NA	NA	NA	NA	NA	NA	NA	NA	NA	NA	NA	NA	NA	NA
104	125	1100	NA	NA	NA	NA	NA	NA	NA	NA	NA	NA	NA	NA	NA	NA
105	150	1100	NA	NA	NA	NA	NA	NA	NA	NA	NA	NA	NA	NA	NA	NA
106	175	1100	NA	NA	NA	NA	NA	NA	NA	NA	NA	NA	NA	NA	NA	NA
107	200	1100	NA	NA	NA	NA	NA	NA	NA	NA	NA	NA	NA	NA	NA	NA
108	225	1100	NA	NA	NA	NA	NA	NA	NA	NA	NA	NA	NA	NA	NA	NA
109	250	1100	NA	NA	NA	NA	NA	NA	NA	NA	NA	NA	NA	NA	NA	NA
110	275	1100	NA	NA	NA	NA	NA	NA	NA	NA	NA	NA	NA	NA	NA	NA
111	300	1100	NA	NA	NA	NA	NA	NA	NA	NA	NA	NA	NA	NA	NA	NA
112	325	1100	0	0	0	1	1	1	1	1802.715942	70.10686493	948.3796997	0.040495337	546.3151316	437.3785855	3
113	350	1100	0	0	0	1	1	1	1	1816.105957	66.09751892	977.0977173	0.040495337	543.9341083	430.5818297	3
114	375	1100	0	0	0	1	1	1	1	1825.896973	57.94727707	1081.652954	0.040495337	542.6954996	425.1486764	3
115	400	1100	NA	NA	NA	NA	NA	NA	NA	NA	NA	NA	NA	NA	NA	NA
116	425	1100	NA	NA	NA	NA	NA	NA	NA	NA	NA	NA	NA	NA	NA	NA
117	450	1100	NA	NA	NA	NA	NA	NA	NA	NA	NA	NA	NA	NA	NA	NA
118	475	1100	NA	NA	NA	NA	NA	NA	NA	NA	NA	NA	NA	NA	NA	NA
119	500	1100	NA	NA	NA	NA	NA	NA	NA	NA	NA	NA	NA	NA	NA	NA
120	525	1100	NA	NA	NA	NA	NA	NA	NA	NA	NA	NA	NA	NA	NA	NA
121	550	1100	NA	NA	NA	NA	NA	NA	NA	NA	NA	NA	NA	NA	NA	NA
122	575	1100	NA	NA	NA	NA	NA	NA	NA	NA	NA	NA	NA	NA	NA	NA
123	600	1100	NA	NA	NA	NA	NA	NA	NA	NA	NA	NA	NA	NA	NA	NA
124	625	1100	NA	NA	NA	NA	NA	NA	NA	NA	NA	NA	NA	NA	NA	NA
125	650	1100	NA	NA	NA	NA	NA	NA	NA	NA	NA	NA	NA	NA	NA	NA
126	675	1100	NA	NA	NA	NA	NA	NA	NA	NA	NA	NA	NA	NA	NA	NA
127	700	1100	NA	NA	NA	NA	NA	NA	NA	NA	NA	NA	NA	NA	NA	NA
128	725	1100	NA	NA	NA	NA	NA	NA	NA	NA	NA	NA	NA	NA	NA	NA
129	750	1100	NA	NA	NA	NA	NA	NA	NA	NA	NA	NA	NA	NA	NA	NA
130	775	1100	NA	NA	NA	NA	NA	NA	NA	NA	NA	NA	NA	NA	NA	NA
131	800	1100	NA	NA	NA	NA	NA	NA	NA	NA	NA	NA	NA	NA	NA	NA
132	825	1100	NA	NA	NA	NA	NA	NA	NA	NA	NA	NA	NA	NA	NA	NA
133	850	1100	NA	NA	NA	NA	NA	NA	NA	NA	NA	NA	NA	NA	NA	NA
134	875	1100	NA	NA	NA	NA	NA	NA	NA	NA	NA	NA	NA	NA	NA	NA
135	900	1100	NA	NA	NA	NA	NA	NA	NA	NA	NA	NA	NA	NA	NA	NA
136	925	1100	NA	NA	NA	NA	NA	NA	NA	NA	NA	NA	NA	NA	NA	NA
137	950	1100	NA	NA	NA	NA	NA	NA	NA	NA	NA	NA	NA	NA	NA	NA
138	975	1100	NA	NA	NA	NA	NA	NA	NA	NA	NA	NA	NA	NA	NA	NA
139	1000	1100	NA	NA	NA	NA	NA	NA	NA	NA	NA	NA	NA	NA	NA	NA
140	1025	1100	NA	NA	NA	NA	NA	NA	NA	NA	NA	NA	NA	NA	NA	NA
141	1050	1100	NA	NA	NA	NA	NA	NA	NA	NA	NA	NA	NA	NA	NA	NA
142	1075	1100	NA	NA	NA	NA	NA	NA	NA	NA	NA	NA	NA	NA	NA	NA
143	1100	1100	NA	NA	NA	NA	NA	NA	NA	NA	NA	NA	NA	NA	NA	NA
144	1125	1100	NA	NA	NA	NA	NA	NA	NA	NA	NA	NA	NA	NA	NA	NA
145	1150	1100	NA	NA	NA	NA	NA	NA	NA	NA	NA	NA	NA	NA	NA	NA
146	1175	1100	NA	NA	NA	NA	NA	NA	NA	NA	NA	NA	NA	NA	NA	NA
147	1200	1100	NA	NA	NA	NA	NA	NA	NA	NA	NA	NA	NA	NA	NA	NA
148	0	1075	NA	NA	NA	NA	NA	NA	NA	NA	NA	NA	NA	NA	NA	NA
149	25	1075	NA	NA	NA	NA	NA	NA	NA	NA	NA	NA	NA	NA	NA	NA
150	50	1075	NA	NA	NA	NA	NA	NA	NA	NA	NA	NA	NA	NA	NA	NA
151	75	1075	NA	NA	NA	NA	NA	NA	NA	NA	NA	NA	NA	NA	NA	NA
152	100	1075	NA	NA	NA	NA	NA	NA	NA	NA	NA	NA	NA	NA	NA	NA
153	125	1075	NA	NA	NA	NA	NA	NA	NA	NA	NA	NA	NA	NA	NA	NA
154	150	1075	NA	NA	NA	NA	NA	NA	NA	NA	NA	NA	NA	NA	NA	NA
155	175	1075	NA	NA	NA	NA	NA	NA	NA	NA	NA	NA	NA	NA	NA	NA
156	200	1075	NA	NA	NA	NA	NA	NA	NA	NA	NA	NA	NA	NA	NA	NA
157	225	1075	0	0	0	1	1	1	1	1769.000977	67.33341217	1017.87146	0.040495337	542.9950844	455.1365257	3
158	250	1075	0	0	0	1	1	1	1	1782.613037	61.75006485	1048.219849	0.040495337	535.9549914	443.0010632	3
159	275	1075	0	0	0	1	1	1	1	1793.813965	58.68296432	1062.57312	0.040495337	530.0017395	431.9729471	3
160	300	1075	0	0	0	1	1	1	1	1805.498047	58.40803146	1056.029541	0.040495337	525.1722908	422.1389724	3
161	325	1075	0	0	0	1	1	1	1	1815.697998	57.63106537	1049.893066	0.040495337	521.4978679	413.5843288	3
162	350	1075	0	0	0	1	1	1	1	1826.490967	53.71134567	1102.81189	0.040495337	519.0030032	406.3898154	3
163	375	1075	0	0	0	1	1	1	1	1835.391968	47.95196533	1112.096313	0.040495337	517.7047503	400.6287147	3
164	400	1075	0	0	0	1	1	1	1	1843.291992	45.19982147	1173.591187	0.040495337	517.612113	396.3635352	3
165	425	1075	NA	NA	NA	NA	NA	NA	NA	NA	NA	NA	NA	NA	NA	NA
166	450	1075	NA	NA	NA	NA	NA	NA	NA	NA	NA	NA	NA	NA	NA	NA
167	475	1075	NA	NA	NA	NA	NA	NA	NA	NA	NA	NA	NA	NA	NA	NA
168	500	1075	NA	NA	NA	NA	NA	NA	NA	NA	NA	NA	NA	NA	NA	NA
169	525	1075	NA	NA	NA	NA	NA	NA	NA	NA	NA	NA	NA	NA	NA	NA
170	550	1075	NA	NA	NA	NA	NA	NA	NA	NA	NA	NA	NA	NA	NA	NA
171	575	1075	NA	NA	NA	NA	NA	NA	NA	NA	NA	NA	NA	NA	NA	NA
172	600	1075	NA	NA	NA	NA	NA	NA	NA	NA	NA	NA	NA	NA	NA	NA
173	625	1075	NA	NA	NA	NA	NA	NA	NA	NA	NA	NA	NA	NA	NA	NA
174	650	1075	NA	NA	NA	NA	NA	NA	NA	NA	NA	NA	NA	NA	NA	NA
175	675	1075	NA	NA	NA	NA	NA	NA	NA	NA	NA	NA	NA	NA	NA	NA
176	700	1075	NA	NA	NA	NA	NA	NA	NA	NA	NA	NA	NA	NA	NA	NA
177	725	1075	NA	NA	NA	NA	NA	NA	NA	NA	NA	NA	NA	NA	NA	NA
178	750	1075	NA	NA	NA	NA	NA	NA	NA	NA	NA	NA	NA	NA	NA	NA
179	775	1075	NA	NA	NA	NA	NA	NA	NA	NA	NA	NA	NA	NA	NA	NA
180	800	1075	NA	NA	NA	NA	NA	NA	NA	NA	NA	NA	NA	NA	NA	NA
181	825	1075	NA	NA	NA	NA	NA	NA	NA	NA	NA	NA	NA	NA	NA	NA
182	850	1075	NA	NA	NA	NA	NA	NA	NA	NA	NA	NA	NA	NA	NA	NA
183	875	1075	NA	NA	NA	NA	NA	NA	NA	NA	NA	NA	NA	NA	NA	NA
184	900	1075	NA	NA	NA	NA	NA	NA	NA	NA	NA	NA	NA	NA	NA	NA
185	925	1075	NA	NA	NA	NA	NA	NA	NA	NA	NA	NA	NA	NA	NA	NA
186	950	1075	NA	NA	NA	NA	NA	NA	NA	NA	NA	NA	NA	NA	NA	NA
187	975	1075	NA	NA	NA	NA	NA	NA	NA	NA	NA	NA	NA	NA	NA	NA
188	1000	1075	NA	NA	NA	NA	NA	NA	NA	NA	NA	NA	NA	NA	NA	NA
189	1025	1075	NA	NA	NA	NA	NA	NA	NA	NA	NA	NA	NA	NA	NA	NA
190	1050	1075	NA	NA	NA	NA	NA	NA	NA	NA	NA	NA	NA	NA	NA	NA
191	1075	1075	NA	NA	NA	NA	NA	NA	NA	NA	NA	NA	NA	NA	NA	NA
192	1100	1075	NA	NA	NA	NA	NA	NA	NA	NA	NA	NA	NA	NA	NA	NA
193	1125	1075	NA	NA	NA	NA	NA	NA	NA	NA	NA	NA	NA	NA	NA	NA
194	1150	1075	NA	NA	NA	NA	NA	NA	NA	NA	NA	NA	NA	NA	NA	NA
195	1175	1075	NA	NA	NA	NA	NA	NA	NA	NA	NA	NA	NA	NA	NA	NA
196	1200	1075	NA	NA	NA	NA	NA	NA	NA	NA	NA	NA	NA	NA	NA	NA
197	0	1050	NA	NA	NA	NA	NA	NA	NA	NA	NA	NA	NA	NA	NA	NA
198	25	1050	NA	NA	NA	NA	NA	NA	NA	NA	NA	NA	NA	NA	NA	NA
199	50	1050	NA	NA	NA	NA	NA	NA	NA	NA	NA	NA	NA	NA	NA	NA
200	75	1050	NA	NA	NA	NA	NA	NA	NA	NA	NA	NA	NA	NA	NA	NA
201	100	1050	NA	NA	NA	NA	NA	NA	NA	NA	NA	NA	NA	NA	NA	NA
202	125	1050	NA	NA	NA	NA	NA	NA	NA	NA	NA	NA	NA	NA	NA	NA
203	150	1050	NA	NA	NA	NA	NA	NA	NA	NA	NA	NA	NA	NA	NA	NA
204	175	1050	NA	NA	NA	NA	NA	NA	NA	NA	NA	NA	NA	NA	NA	NA
205	200	1050	4	0	9	0.800000012	1	0.800000012	1	1762.696045	57.71902847	1210.309082	0.040495337	527.6735484	447.5494856	3
206	225	1050	0	0	0	1	1	1	1	1776.790039	54.06482315	1207.907593	0.040495337	519.2239063	433.7640223	3
207	250	1050	0	0	0	1	1	1	1	1788.510986	48.54343414	1235.395508	0.040495337	511.8569683	421.0129595	3
208	275	1050	0	0	1	1	1	1.200000048	1	1799.415039	47.14829636	1227.417847	0.040495337	505.620062	409.3929616	3
209	300	1050	0	0	0	1	1	1	1	1811.098022	47.04400635	1224.315674	0.040495337	500.5554297	399.0028597	3
210	325	1050	0	0	3	1	1	1.200000048	1	1822.484985	44.09999847	1221.754028	0.040495337	496.6989323	389.9409789	3
211	350	1050	0	0	0	1	1	1	1	1832.499023	41.09828949	1244.693726	0.040495337	494.0788606	382.3017814	3
212	375	1050	0	0	0	1	1	1	1	1842.291016	38.57140732	1245.415161	0.040495337	492.7149395	376.1719514	3
213	400	1050	0	0	0	1	1	1	1	1850.41394	38.7567749	1224.058105	0.040495337	492.6176029	371.6261859	3
214	425	1050	0	0	0	1	1	1	1	1858.906982	39.55801773	1219.572998	0.040495337	493.7875999	368.7230764	3
215	450	1050	0	0	0	1	1	1	1	1867.104004	39.56249619	1245.650024	0.040495337	496.2159661	367.5015538	3
216	475	1050	NA	NA	NA	NA	NA	NA	NA	NA	NA	NA	NA	NA	NA	NA
217	500	1050	NA	NA	NA	NA	NA	NA	NA	NA	NA	NA	NA	NA	NA	NA
218	525	1050	NA	NA	NA	NA	NA	NA	NA	NA	NA	NA	NA	NA	NA	NA
219	550	1050	NA	NA	NA	NA	NA	NA	NA	NA	NA	NA	NA	NA	NA	NA
220	575	1050	NA	NA	NA	NA	NA	NA	NA	NA	NA	NA	NA	NA	NA	NA
221	600	1050	NA	NA	NA	NA	NA	NA	NA	NA	NA	NA	NA	NA	NA	NA
222	625	1050	NA	NA	NA	NA	NA	NA	NA	NA	NA	NA	NA	NA	NA	NA
223	650	1050	NA	NA	NA	NA	NA	NA	NA	NA	NA	NA	NA	NA	NA	NA
224	675	1050	NA	NA	NA	NA	NA	NA	NA	NA	NA	NA	NA	NA	NA	NA
225	700	1050	NA	NA	NA	NA	NA	NA	NA	NA	NA	NA	NA	NA	NA	NA
226	725	1050	NA	NA	NA	NA	NA	NA	NA	NA	NA	NA	NA	NA	NA	NA
227	750	1050	NA	NA	NA	NA	NA	NA	NA	NA	NA	NA	NA	NA	NA	NA
228	775	1050	NA	NA	NA	NA	NA	NA	NA	NA	NA	NA	NA	NA	NA	NA
229	800	1050	NA	NA	NA	NA	NA	NA	NA	NA	NA	NA	NA	NA	NA	NA
230	825	1050	NA	NA	NA	NA	NA	NA	NA	NA	NA	NA	NA	NA	NA	NA
231	850	1050	NA	NA	NA	NA	NA	NA	NA	NA	NA	NA	NA	NA	NA	NA
232	875	1050	NA	NA	NA	NA	NA	NA	NA	NA	NA	NA	NA	NA	NA	NA
233	900	1050	NA	NA	NA	NA	NA	NA	NA	NA	NA	NA	NA	NA	NA	NA
234	925	1050	NA	NA	NA	NA	NA	NA	NA	NA	NA	NA	NA	NA	NA	NA
235	950	1050	NA	NA	NA	NA	NA	NA	NA	NA	NA	NA	NA	NA	NA	NA
236	975	1050	NA	NA	NA	NA	NA	NA	NA	NA	NA	NA	NA	NA	NA	NA
237	1000	1050	NA	NA	NA	NA	NA	NA	NA	NA	NA	NA	NA	NA	NA	NA
238	1025	1050	NA	NA	NA	NA	NA	NA	NA	NA	NA	NA	NA	NA	NA	NA
239	1050	1050	NA	NA	NA	NA	NA	NA	NA	NA	NA	NA	NA	NA	NA	NA
240	1075	1050	NA	NA	NA	NA	NA	NA	NA	NA	NA	NA	NA	NA	NA	NA
241	1100	1050	NA	NA	NA	NA	NA	NA	NA	NA	NA	NA	NA	NA	NA	NA
242	1125	1050	NA	NA	NA	NA	NA	NA	NA	NA	NA	NA	NA	NA	NA	NA
243	1150	1050	NA	NA	NA	NA	NA	NA	NA	NA	NA	NA	NA	NA	NA	NA
244	1175	1050	NA	NA	NA	NA	NA	NA	NA	NA	NA	NA	NA	NA	NA	NA
245	1200	1050	NA	NA	NA	NA	NA	NA	NA	NA	NA	NA	NA	NA	NA	NA
246	0	1025	NA	NA	NA	NA	NA	NA	NA	NA	NA	NA	NA	NA	NA	NA
247	25	1025	NA	NA	NA	NA	NA	NA	NA	NA	NA	NA	NA	NA	NA	NA
248	50	1025	NA	NA	NA	NA	NA	NA	NA	NA	NA	NA	NA	NA	NA	NA
249	75	1025	NA	NA	NA	NA	NA	NA	NA	NA	NA	NA	NA	NA	NA	NA
250	100	1025	NA	NA	NA	NA	NA	NA	NA	NA	NA	NA	NA	NA	NA	NA
251	125	1025	NA	NA	NA	NA	NA	NA	NA	NA	NA	NA	NA	NA	NA	NA
252	150	1025	NA	NA	NA	NA	NA	NA	NA	NA	NA	NA	NA	NA	NA	NA
253	175	1025	NA	NA	NA	NA	NA	NA	NA	NA	NA	NA	NA	NA	NA	NA
254	200	1025	2	0	12	1.200000048	1	1.100000024	1	1759.284058	64.35055542	1286.888672	0.040495337	504.4196436	427.2616435	3
255	225	1025	10	18	3	1.200000048	1.200000048	1.200000048	1	1774.416016	57.2280159	1306.917358	0.040495337	495.5736756	412.7992212	3
256	250	1025	13	0	13	1.200000048	1	1.200000048	1	1787.286987	50.46154022	1319.362183	0.040495337	487.8497301	399.3793711	3
257	275	1025	0	0	7	1	1	1.200000048	1	1799.303955	49.00746918	1325.433716	0.040495337	481.3018286	387.1105359	3
258	300	1025	0	0	0	1	1	1	1	1811.098022	48.6415062	1317.771484	0.040495337	475.9785094	376.1053736	3
259	325	1025	0	0	5	1	1	1.200000048	1	1822.411011	43.72698975	1323.846924	0.040495337	471.9212143	366.4777443	3
260	350	1025	0	0	0	1	1	1	1	1832.016968	40.08003998	1330.10144	0.040495337	469.1627901	358.3386974	1
261	375	1025	0	0	0	1	1	1	1	1841.697998	39.04349518	1322.099365	0.040495337	467.7262177	351.7915676	3
262	400	1025	0	0	0	1	1	1	1	1851.786011	37.939785	1307.294312	0.040495337	467.6236798	346.9264937	3
263	425	1025	0	0	0	1	1	1	1	1861.61499	35.88446426	1306.203125	0.040495337	468.8560515	343.8148878	3
264	450	1025	0	0	0	1	1	1	1	1870.109009	35.3288269	1306.666748	0.040495337	471.4128638	342.5045431	3
265	475	1025	0	0	0	1	1	1	1	1878.713989	37.89325333	1297.818237	0.040495337	475.272742	343.0161032	3
266	500	1025	0	0	0	1	1	1	1	1887.985962	39.55674744	1309.85437	0.040495337	480.4042781	345.3414716	3
267	525	1025	NA	NA	NA	NA	NA	NA	NA	NA	NA	NA	NA	NA	NA	NA
268	550	1025	NA	NA	NA	NA	NA	NA	NA	NA	NA	NA	NA	NA	NA	NA
269	575	1025	NA	NA	NA	NA	NA	NA	NA	NA	NA	NA	NA	NA	NA	NA
270	600	1025	NA	NA	NA	NA	NA	NA	NA	NA	NA	NA	NA	NA	NA	NA
271	625	1025	NA	NA	NA	NA	NA	NA	NA	NA	NA	NA	NA	NA	NA	NA
272	650	1025	NA	NA	NA	NA	NA	NA	NA	NA	NA	NA	NA	NA	NA	NA
273	675	1025	NA	NA	NA	NA	NA	NA	NA	NA	NA	NA	NA	NA	NA	NA
274	700	1025	NA	NA	NA	NA	NA	NA	NA	NA	NA	NA	NA	NA	NA	NA
275	725	1025	NA	NA	NA	NA	NA	NA	NA	NA	NA	NA	NA	NA	NA	NA
276	750	1025	NA	NA	NA	NA	NA	NA	NA	NA	NA	NA	NA	NA	NA	NA
277	775	1025	NA	NA	NA	NA	NA	NA	NA	NA	NA	NA	NA	NA	NA	NA
278	800	1025	NA	NA	NA	NA	NA	NA	NA	NA	NA	NA	NA	NA	NA	NA
279	825	1025	NA	NA	NA	NA	NA	NA	NA	NA	NA	NA	NA	NA	NA	NA
280	850	1025	NA	NA	NA	NA	NA	NA	NA	NA	NA	NA	NA	NA	NA	NA
281	875	1025	NA	NA	NA	NA	NA	NA	NA	NA	NA	NA	NA	NA	NA	NA
282	900	1025	NA	NA	NA	NA	NA	NA	NA	NA	NA	NA	NA	NA	NA	NA
283	925	1025	NA	NA	NA	NA	NA	NA	NA	NA	NA	NA	NA	NA	NA	NA
284	950	1025	NA	NA	NA	NA	NA	NA	NA	NA	NA	NA	NA	NA	NA	NA
285	975	1025	NA	NA	NA	NA	NA	NA	NA	NA	NA	NA	NA	NA	NA	NA
286	1000	1025	NA	NA	NA	NA	NA	NA	NA	NA	NA	NA	NA	NA	NA	NA
287	1025	1025	NA	NA	NA	NA	NA	NA	NA	NA	NA	NA	NA	NA	NA	NA
288	1050	1025	NA	NA	NA	NA	NA	NA	NA	NA	NA	NA	NA	NA	NA	NA
289	1075	1025	NA	NA	NA	NA	NA	NA	NA	NA	NA	NA	NA	NA	NA	NA
290	1100	1025	NA	NA	NA	NA	NA	NA	NA	NA	NA	NA	NA	NA	NA	NA
291	1125	1025	NA	NA	NA	NA	NA	NA	NA	NA	NA	NA	NA	NA	NA	NA
292	1150	1025	NA	NA	NA	NA	NA	NA	NA	NA	NA	NA	NA	NA	NA	NA
293	1175	1025	NA	NA	NA	NA	NA	NA	NA	NA	NA	NA	NA	NA	NA	NA
294	1200	1025	NA	NA	NA	NA	NA	NA	NA	NA	NA	NA	NA	NA	NA	NA
295	0	1000	NA	NA	NA	NA	NA	NA	NA	NA	NA	NA	NA	NA	NA	NA
296	25	1000	NA	NA	NA	NA	NA	NA	NA	NA	NA	NA	NA	NA	NA	NA
297	50	1000	NA	NA	NA	NA	NA	NA	NA	NA	NA	NA	NA	NA	NA	NA
298	75	1000	NA	NA	NA	NA	NA	NA	NA	NA	NA	NA	NA	NA	NA	NA
299	100	1000	NA	NA	NA	NA	NA	NA	NA	NA	NA	NA	NA	NA	NA	NA
300	125	1000	NA	NA	NA	NA	NA	NA	NA	NA	NA	NA	NA	NA	NA	NA
301	150	1000	NA	NA	NA	NA	NA	NA	NA	NA	NA	NA	NA	NA	NA	NA
302	175	1000	NA	NA	NA	NA	NA	NA	NA	NA	NA	NA	NA	NA	NA	NA
303	200	1000	12	1	16	0.966666639	0.800000012	0.850000024	1	1753.793945	71.95588684	1309.658081	0.040495337	481.3408148	407.4978307	3
304	225	1000	8	0	10	1.200000048	1	1.159999967	1	1768.482056	64.40734863	1338.145996	0.040495337	472.0625712	392.3074904	3
305	250	1000	0	0	11	1	1	1.200000048	1	1781.796997	58.56632614	1358.518799	0.040495337	463.9473702	378.1611456	3
306	275	1000	15	0	13	1.200000048	1	1.200000048	1	1792.998047	56.43924713	1348.983032	0.040495337	457.0571664	365.1801433	3
307	300	1000	0	0	0	1	1	1	1	1806.609985	55.36178589	1332.65979	0.040495337	451.448053	353.4928882	3
308	325	1000	2	0	5	1.200000048	1	1.200000048	1	1819.18396	49.00683212	1343.320801	0.040495337	447.1682409	343.2315647	3
309	350	1000	0	0	0	1	1	1	1	1829.718018	43.9019928	1344.992188	0.040495337	444.25615	334.527416	3
310	375	1000	0	0	0	1	1	1	1	1840.213989	42.22088242	1342.072021	0.040495337	442.7387694	327.5046214	3
311	400	1000	0	0	0	1	1	1	1	1850.005981	40.66557312	1344.393677	0.040495337	442.630443	322.2731172	3
312	425	1000	0	0	0	1	1	1	1	1859.612061	38.38188553	1350.390381	0.040495337	443.9322022	318.9210671	3
313	450	1000	0	0	0	1	1	1	1	1868.401978	37.37522507	1337.358154	0.040495337	446.6317178	317.5080031	3
314	475	1000	0	0	0	1	1	1	1	1878.305054	38.05275726	1329.687012	0.040495337	450.7038744	318.0597696	3
315	500	1000	0	0	0	1	1	1	1	1887.688965	38.59670639	1327.358154	0.040495337	456.111909	320.566221	3
316	525	1000	NA	NA	NA	NA	NA	NA	NA	NA	NA	NA	NA	NA	NA	NA
317	550	1000	NA	NA	NA	NA	NA	NA	NA	NA	NA	NA	NA	NA	NA	NA
318	575	1000	NA	NA	NA	NA	NA	NA	NA	NA	NA	NA	NA	NA	NA	NA
319	600	1000	NA	NA	NA	NA	NA	NA	NA	NA	NA	NA	NA	NA	NA	NA
320	625	1000	NA	NA	NA	NA	NA	NA	NA	NA	NA	NA	NA	NA	NA	NA
321	650	1000	NA	NA	NA	NA	NA	NA	NA	NA	NA	NA	NA	NA	NA	NA
322	675	1000	NA	NA	NA	NA	NA	NA	NA	NA	NA	NA	NA	NA	NA	NA
323	700	1000	NA	NA	NA	NA	NA	NA	NA	NA	NA	NA	NA	NA	NA	NA
324	725	1000	NA	NA	NA	NA	NA	NA	NA	NA	NA	NA	NA	NA	NA	NA
325	750	1000	NA	NA	NA	NA	NA	NA	NA	NA	NA	NA	NA	NA	NA	NA
326	775	1000	NA	NA	NA	NA	NA	NA	NA	NA	NA	NA	NA	NA	NA	NA
327	800	1000	NA	NA	NA	NA	NA	NA	NA	NA	NA	NA	NA	NA	NA	NA
328	825	1000	NA	NA	NA	NA	NA	NA	NA	NA	NA	NA	NA	NA	NA	NA
329	850	1000	NA	NA	NA	NA	NA	NA	NA	NA	NA	NA	NA	NA	NA	NA
330	875	1000	NA	NA	NA	NA	NA	NA	NA	NA	NA	NA	NA	NA	NA	NA
331	900	1000	NA	NA	NA	NA	NA	NA	NA	NA	NA	NA	NA	NA	NA	NA
332	925	1000	NA	NA	NA	NA	NA	NA	NA	NA	NA	NA	NA	NA	NA	NA
333	950	1000	NA	NA	NA	NA	NA	NA	NA	NA	NA	NA	NA	NA	NA	NA
334	975	1000	NA	NA	NA	NA	NA	NA	NA	NA	NA	NA	NA	NA	NA	NA
335	1000	1000	NA	NA	NA	NA	NA	NA	NA	NA	NA	NA	NA	NA	NA	NA
336	1025	1000	NA	NA	NA	NA	NA	NA	NA	NA	NA	NA	NA	NA	NA	NA
337	1050	1000	NA	NA	NA	NA	NA	NA	NA	NA	NA	NA	NA	NA	NA	NA
338	1075	1000	NA	NA	NA	NA	NA	NA	NA	NA	NA	NA	NA	NA	NA	NA
339	1100	1000	NA	NA	NA	NA	NA	NA	NA	NA	NA	NA	NA	NA	NA	NA
340	1125	1000	NA	NA	NA	NA	NA	NA	NA	NA	NA	NA	NA	NA	NA	NA
341	1150	1000	NA	NA	NA	NA	NA	NA	NA	NA	NA	NA	NA	NA	NA	NA
342	1175	1000	NA	NA	NA	NA	NA	NA	NA	NA	NA	NA	NA	NA	NA	NA
343	1200	1000	NA	NA	NA	NA	NA	NA	NA	NA	NA	NA	NA	NA	NA	NA
344	0	975	NA	NA	NA	NA	NA	NA	NA	NA	NA	NA	NA	NA	NA	NA
345	25	975	NA	NA	NA	NA	NA	NA	NA	NA	NA	NA	NA	NA	NA	NA
346	50	975	NA	NA	NA	NA	NA	NA	NA	NA	NA	NA	NA	NA	NA	NA
347	75	975	NA	NA	NA	NA	NA	NA	NA	NA	NA	NA	NA	NA	NA	NA
348	100	975	NA	NA	NA	NA	NA	NA	NA	NA	NA	NA	NA	NA	NA	NA
349	125	975	NA	NA	NA	NA	NA	NA	NA	NA	NA	NA	NA	NA	NA	NA
350	150	975	NA	NA	NA	NA	NA	NA	NA	NA	NA	NA	NA	NA	NA	NA
351	175	975	NA	NA	NA	NA	NA	NA	NA	NA	NA	NA	NA	NA	NA	NA
352	200	975	NA	NA	NA	NA	NA	NA	NA	NA	NA	NA	NA	NA	NA	NA
353	225	975	2	0	12	1.200000048	1	0.966666639	1	1758.615967	71.58465576	1339.671265	0.040495337	448.7124628	372.3669387	3
354	250	975	1	0	12	1.200000048	1	1.200000048	1	1772.784058	66.12399292	1341.685181	0.040495337	440.1669745	357.4322622	3
355	275	975	5	0	17	1.200000048	1	1.200000048	1	1786.916016	62.38170624	1333.102539	0.040495337	432.8984368	343.6691826	3
356	300	975	0	0	0	1	1	1	1	1800.713013	60.6289444	1338.281982	0.040495337	426.972069	331.2237794	3
357	325	975	0	1	4	1	1.200000048	1.200000048	1	1814.103027	55.17122269	1340.724854	0.040495337	422.4443618	320.2497104	3
358	350	975	0	0	0	1	1	1	1	1825.786011	48.18673706	1343.76123	0.040495337	419.3606204	310.9028177	3
359	375	975	0	0	0	1	1	1	1	1836.69104	45.01971817	1347.451294	0.040495337	417.7528229	303.3335574	3
360	400	975	0	0	0	1	1	1	1	1847.297974	42.9118042	1344.712036	0.040495337	417.6380158	297.6775639	3
361	425	975	0	0	0	1	1	1	1	1857.20105	40.5310173	1336.86853	0.040495337	419.0174261	294.0452636	3
362	450	975	0	0	0	1	1	1	1	1867.215942	38.70516586	1331.958496	0.040495337	421.8763971	292.5120545	3
363	475	975	0	0	0	1	1	1	1	1876.41394	38.82151413	1338.111084	0.040495337	426.1851541	293.1108784	3
364	500	975	0	0	0	1	1	1	1	1886.317017	40.1713562	1327.4646	0.040495337	431.9003088	295.8287884	3
365	525	975	0	0	0	1	1	1	1	1896.590942	43.25719833	1307.465088	0.040495337	438.9669325	300.6083117	3
366	550	975	NA	NA	NA	NA	NA	NA	NA	NA	NA	NA	NA	NA	NA	NA
367	575	975	NA	NA	NA	NA	NA	NA	NA	NA	NA	NA	NA	NA	NA	NA
368	600	975	NA	NA	NA	NA	NA	NA	NA	NA	NA	NA	NA	NA	NA	NA
369	625	975	NA	NA	NA	NA	NA	NA	NA	NA	NA	NA	NA	NA	NA	NA
370	650	975	NA	NA	NA	NA	NA	NA	NA	NA	NA	NA	NA	NA	NA	NA
371	675	975	NA	NA	NA	NA	NA	NA	NA	NA	NA	NA	NA	NA	NA	NA
372	700	975	NA	NA	NA	NA	NA	NA	NA	NA	NA	NA	NA	NA	NA	NA
373	725	975	NA	NA	NA	NA	NA	NA	NA	NA	NA	NA	NA	NA	NA	NA
374	750	975	NA	NA	NA	NA	NA	NA	NA	NA	NA	NA	NA	NA	NA	NA
375	775	975	NA	NA	NA	NA	NA	NA	NA	NA	NA	NA	NA	NA	NA	NA
376	800	975	NA	NA	NA	NA	NA	NA	NA	NA	NA	NA	NA	NA	NA	NA
377	825	975	NA	NA	NA	NA	NA	NA	NA	NA	NA	NA	NA	NA	NA	NA
378	850	975	NA	NA	NA	NA	NA	NA	NA	NA	NA	NA	NA	NA	NA	NA
379	875	975	NA	NA	NA	NA	NA	NA	NA	NA	NA	NA	NA	NA	NA	NA
380	900	975	NA	NA	NA	NA	NA	NA	NA	NA	NA	NA	NA	NA	NA	NA
381	925	975	NA	NA	NA	NA	NA	NA	NA	NA	NA	NA	NA	NA	NA	NA
382	950	975	NA	NA	NA	NA	NA	NA	NA	NA	NA	NA	NA	NA	NA	NA
383	975	975	NA	NA	NA	NA	NA	NA	NA	NA	NA	NA	NA	NA	NA	NA
384	1000	975	NA	NA	NA	NA	NA	NA	NA	NA	NA	NA	NA	NA	NA	NA
385	1025	975	NA	NA	NA	NA	NA	NA	NA	NA	NA	NA	NA	NA	NA	NA
386	1050	975	NA	NA	NA	NA	NA	NA	NA	NA	NA	NA	NA	NA	NA	NA
387	1075	975	NA	NA	NA	NA	NA	NA	NA	NA	NA	NA	NA	NA	NA	NA
388	1100	975	NA	NA	NA	NA	NA	NA	NA	NA	NA	NA	NA	NA	NA	NA
389	1125	975	NA	NA	NA	NA	NA	NA	NA	NA	NA	NA	NA	NA	NA	NA
390	1150	975	NA	NA	NA	NA	NA	NA	NA	NA	NA	NA	NA	NA	NA	NA
391	1175	975	NA	NA	NA	NA	NA	NA	NA	NA	NA	NA	NA	NA	NA	NA
392	1200	975	NA	NA	NA	NA	NA	NA	NA	NA	NA	NA	NA	NA	NA	NA
393	0	950	NA	NA	NA	NA	NA	NA	NA	NA	NA	NA	NA	NA	NA	NA
394	25	950	NA	NA	NA	NA	NA	NA	NA	NA	NA	NA	NA	NA	NA	NA
395	50	950	NA	NA	NA	NA	NA	NA	NA	NA	NA	NA	NA	NA	NA	NA
396	75	950	NA	NA	NA	NA	NA	NA	NA	NA	NA	NA	NA	NA	NA	NA
397	100	950	NA	NA	NA	NA	NA	NA	NA	NA	NA	NA	NA	NA	NA	NA
398	125	950	NA	NA	NA	NA	NA	NA	NA	NA	NA	NA	NA	NA	NA	NA
399	150	950	NA	NA	NA	NA	NA	NA	NA	NA	NA	NA	NA	NA	NA	NA
400	175	950	NA	NA	NA	NA	NA	NA	NA	NA	NA	NA	NA	NA	NA	NA
401	200	950	NA	NA	NA	NA	NA	NA	NA	NA	NA	NA	NA	NA	NA	NA
402	225	950	NA	NA	NA	NA	NA	NA	NA	NA	NA	NA	NA	NA	NA	NA
403	250	950	0	0	7	1	1	1.028571486	1	1763.80896	71.46621704	1325.950806	0.040495337	416.529433	337.2829555	3
404	275	950	18	0	18	1.200000048	1	1.200000048	1	1779.312012	69.58679962	1336.590088	0.040495337	408.8408734	322.6615518	3
405	300	950	0	0	3	1	1	1.200000048	1	1793.18396	68.04020691	1331.853638	0.040495337	402.5604934	309.3722063	3
406	325	950	0	0	1	1	1	1.200000048	1	1808.79895	63.30378723	1324.672729	0.040495337	397.7550025	297.5934257	3
407	350	950	0	0	2	1	1	1.200000048	1	1822.003052	53.06244278	1335.874634	0.040495337	394.478305	287.5109251	3
408	375	950	0	0	0	1	1	1	1	1833.203979	47.62092972	1340.196899	0.040495337	392.768665	279.3084622	3
409	400	950	0	0	0	1	1	1	1	1844.515991	45.59090424	1330.81958	0.040495337	392.6465527	273.155454	3
410	425	950	0	0	0	1	1	1	1	1855.791992	42.59067917	1336.133301	0.040495337	394.1134437	269.1924721	3
411	450	950	0	0	0	1	1	1	1	1865.80603	39.51857758	1351.651978	0.040495337	397.1517312	267.5168631	3
412	475	950	0	0	0	1	1	1	1	1875.115967	39.92228699	1356.644775	0.040495337	401.7257631	268.1715068	3
413	500	950	0	0	0	1	1	1	1	1885.093018	42.58240128	1345.750366	0.040495337	407.7838642	271.139525	3
414	525	950	0	0	0	1	1	1	1	1895.70105	43.99371338	1339.09375	0.040495337	415.2610878	276.3463896	3
415	550	950	0	0	0	1	1	1	1	1906.383057	44.63719177	1350.223877	0.040495337	424.0823766	283.6688422	3
416	575	950	NA	NA	NA	NA	NA	NA	NA	NA	NA	NA	NA	NA	NA	NA
417	600	950	NA	NA	NA	NA	NA	NA	NA	NA	NA	NA	NA	NA	NA	NA
418	625	950	NA	NA	NA	NA	NA	NA	NA	NA	NA	NA	NA	NA	NA	NA
419	650	950	NA	NA	NA	NA	NA	NA	NA	NA	NA	NA	NA	NA	NA	NA
420	675	950	NA	NA	NA	NA	NA	NA	NA	NA	NA	NA	NA	NA	NA	NA
421	700	950	NA	NA	NA	NA	NA	NA	NA	NA	NA	NA	NA	NA	NA	NA
422	725	950	NA	NA	NA	NA	NA	NA	NA	NA	NA	NA	NA	NA	NA	NA
423	750	950	NA	NA	NA	NA	NA	NA	NA	NA	NA	NA	NA	NA	NA	NA
424	775	950	NA	NA	NA	NA	NA	NA	NA	NA	NA	NA	NA	NA	NA	NA
425	800	950	NA	NA	NA	NA	NA	NA	NA	NA	NA	NA	NA	NA	NA	NA
426	825	950	NA	NA	NA	NA	NA	NA	NA	NA	NA	NA	NA	NA	NA	NA
427	850	950	NA	NA	NA	NA	NA	NA	NA	NA	NA	NA	NA	NA	NA	NA
428	875	950	NA	NA	NA	NA	NA	NA	NA	NA	NA	NA	NA	NA	NA	NA
429	900	950	NA	NA	NA	NA	NA	NA	NA	NA	NA	NA	NA	NA	NA	NA
430	925	950	NA	NA	NA	NA	NA	NA	NA	NA	NA	NA	NA	NA	NA	NA
431	950	950	NA	NA	NA	NA	NA	NA	NA	NA	NA	NA	NA	NA	NA	NA
432	975	950	NA	NA	NA	NA	NA	NA	NA	NA	NA	NA	NA	NA	NA	NA
433	1000	950	NA	NA	NA	NA	NA	NA	NA	NA	NA	NA	NA	NA	NA	NA
434	1025	950	NA	NA	NA	NA	NA	NA	NA	NA	NA	NA	NA	NA	NA	NA
435	1050	950	NA	NA	NA	NA	NA	NA	NA	NA	NA	NA	NA	NA	NA	NA
436	1075	950	NA	NA	NA	NA	NA	NA	NA	NA	NA	NA	NA	NA	NA	NA
437	1100	950	NA	NA	NA	NA	NA	NA	NA	NA	NA	NA	NA	NA	NA	NA
438	1125	950	NA	NA	NA	NA	NA	NA	NA	NA	NA	NA	NA	NA	NA	NA
439	1150	950	NA	NA	NA	NA	NA	NA	NA	NA	NA	NA	NA	NA	NA	NA
440	1175	950	NA	NA	NA	NA	NA	NA	NA	NA	NA	NA	NA	NA	NA	NA
441	1200	950	NA	NA	NA	NA	NA	NA	NA	NA	NA	NA	NA	NA	NA	NA
442	0	925	NA	NA	NA	NA	NA	NA	NA	NA	NA	NA	NA	NA	NA	NA
443	25	925	NA	NA	NA	NA	NA	NA	NA	NA	NA	NA	NA	NA	NA	NA
444	50	925	NA	NA	NA	NA	NA	NA	NA	NA	NA	NA	NA	NA	NA	NA
445	75	925	NA	NA	NA	NA	NA	NA	NA	NA	NA	NA	NA	NA	NA	NA
446	100	925	NA	NA	NA	NA	NA	NA	NA	NA	NA	NA	NA	NA	NA	NA
447	125	925	NA	NA	NA	NA	NA	NA	NA	NA	NA	NA	NA	NA	NA	NA
448	150	925	NA	NA	NA	NA	NA	NA	NA	NA	NA	NA	NA	NA	NA	NA
449	175	925	NA	NA	NA	NA	NA	NA	NA	NA	NA	NA	NA	NA	NA	NA
450	200	925	NA	NA	NA	NA	NA	NA	NA	NA	NA	NA	NA	NA	NA	NA
451	225	925	NA	NA	NA	NA	NA	NA	NA	NA	NA	NA	NA	NA	NA	NA
452	250	925	5	1	19	1.039999962	0.800000012	1.010526299	1	1752.904053	70.52812195	1335.944336	0.040495337	393.0605192	317.8234762	1
453	275	925	41	0	16	1.200000048	1	1.174999952	1	1768.110962	72.79521179	1327.988037	0.040495337	384.9034462	302.2622157	3
454	300	925	0	0	4	1	1	1.200000048	1	1783.911011	74.63536072	1307.386719	0.040495337	378.2257977	288.0332134	3
455	325	925	0	0	0	1	1	1	1	1801.491943	71.81958008	1308.357422	0.040495337	373.1070157	275.3430897	3
456	350	925	0	2	3	1	1.200000048	1.200000048	1	1817.291992	63.0739212	1341.016479	0.040495337	369.6118725	264.4135058	3
457	375	925	0	0	0	1	1	1	1	1829.718018	55.85574722	1355.341675	0.040495337	367.7866602	255.4705209	3
458	400	925	0	0	0	1	1	1	1	1841.80896	51.42783737	1365.103149	0.040495337	367.6562505	248.7285107	3
459	425	925	0	0	0	1	1	1	1	1852.305054	47.55990601	1382.415161	0.040495337	369.2224393	244.3697138	3
460	450	925	0	0	0	1	1	1	1	1861.985962	44.82264328	1394.958252	0.040495337	372.4638248	242.5226629	3
461	475	925	0	0	0	1	1	1	1	1870.590942	44.74641418	1380.34729	0.040495337	377.337239	243.2445828	3
462	500	925	0	0	0	1	1	1	1	1881.012939	45.58889008	1359.87439	0.040495337	383.7805142	246.5129044	3
463	525	925	0	0	0	1	1	1	1	1891.694946	44.76751709	1364.609253	0.040495337	391.7161909	252.2286602	3
464	550	925	0	0	0	1	1	1	1	1901.89502	46.2855835	1370.978271	0.040495337	401.0556885	260.2306324	3
465	575	925	0	0	0	1	1	1	1	1912.984985	46.96480179	1363.252441	0.040495337	411.7034812	270.3158653	3
466	600	925	NA	NA	NA	NA	NA	NA	NA	NA	NA	NA	NA	NA	NA	NA
467	625	925	NA	NA	NA	NA	NA	NA	NA	NA	NA	NA	NA	NA	NA	NA
468	650	925	NA	NA	NA	NA	NA	NA	NA	NA	NA	NA	NA	NA	NA	NA
469	675	925	NA	NA	NA	NA	NA	NA	NA	NA	NA	NA	NA	NA	NA	NA
470	700	925	NA	NA	NA	NA	NA	NA	NA	NA	NA	NA	NA	NA	NA	NA
471	725	925	NA	NA	NA	NA	NA	NA	NA	NA	NA	NA	NA	NA	NA	NA
472	750	925	NA	NA	NA	NA	NA	NA	NA	NA	NA	NA	NA	NA	NA	NA
473	775	925	NA	NA	NA	NA	NA	NA	NA	NA	NA	NA	NA	NA	NA	NA
474	800	925	NA	NA	NA	NA	NA	NA	NA	NA	NA	NA	NA	NA	NA	NA
475	825	925	NA	NA	NA	NA	NA	NA	NA	NA	NA	NA	NA	NA	NA	NA
476	850	925	NA	NA	NA	NA	NA	NA	NA	NA	NA	NA	NA	NA	NA	NA
477	875	925	NA	NA	NA	NA	NA	NA	NA	NA	NA	NA	NA	NA	NA	NA
478	900	925	NA	NA	NA	NA	NA	NA	NA	NA	NA	NA	NA	NA	NA	NA
479	925	925	NA	NA	NA	NA	NA	NA	NA	NA	NA	NA	NA	NA	NA	NA
480	950	925	NA	NA	NA	NA	NA	NA	NA	NA	NA	NA	NA	NA	NA	NA
481	975	925	NA	NA	NA	NA	NA	NA	NA	NA	NA	NA	NA	NA	NA	NA
482	1000	925	NA	NA	NA	NA	NA	NA	NA	NA	NA	NA	NA	NA	NA	NA
483	1025	925	NA	NA	NA	NA	NA	NA	NA	NA	NA	NA	NA	NA	NA	NA
484	1050	925	NA	NA	NA	NA	NA	NA	NA	NA	NA	NA	NA	NA	NA	NA
485	1075	925	NA	NA	NA	NA	NA	NA	NA	NA	NA	NA	NA	NA	NA	NA
486	1100	925	NA	NA	NA	NA	NA	NA	NA	NA	NA	NA	NA	NA	NA	NA
487	1125	925	NA	NA	NA	NA	NA	NA	NA	NA	NA	NA	NA	NA	NA	NA
488	1150	925	NA	NA	NA	NA	NA	NA	NA	NA	NA	NA	NA	NA	NA	NA
489	1175	925	NA	NA	NA	NA	NA	NA	NA	NA	NA	NA	NA	NA	NA	NA
490	1200	925	NA	NA	NA	NA	NA	NA	NA	NA	NA	NA	NA	NA	NA	NA
491	0	900	NA	NA	NA	NA	NA	NA	NA	NA	NA	NA	NA	NA	NA	NA
492	25	900	NA	NA	NA	NA	NA	NA	NA	NA	NA	NA	NA	NA	NA	NA
493	50	900	0	0	0	1	1	1	1	1634.401978	54.61724091	1259.207153	0.040495337	482.196688	460.1176502	2
494	75	900	43	42	12	0.800000012	0.800000012	0.800000012	1	1648.495972	54.73144913	1262.671143	0.040495337	464.9384228	438.2452932	2
495	100	900	5	0	9	0.800000012	1	0.800000012	1	1661.291992	50.20288086	1291.920532	0.040495337	448.4103346	416.7248757	2
496	125	900	31	7	44	0.800000012	0.800000012	0.800000012	1	1672.084961	48.96732712	1310.017578	0.040495337	432.696105	395.6138358	2
497	150	900	NA	NA	NA	NA	NA	NA	NA	NA	NA	NA	NA	NA	NA	NA
498	175	900	NA	NA	NA	NA	NA	NA	NA	NA	NA	NA	NA	NA	NA	NA
499	200	900	NA	NA	NA	NA	NA	NA	NA	NA	NA	NA	NA	NA	NA	NA
500	225	900	NA	NA	NA	NA	NA	NA	NA	NA	NA	NA	NA	NA	NA	NA
501	250	900	10	2	7	1.080000043	1	1.08571434	1	1744.595947	67.2434845	1335.968872	0.194815973	369.7923403	299.1884557	1
502	275	900	41	12	42	1.170731664	0.899999976	1.057142854	1	1758.208008	70.66202545	1324.658691	0.040495337	361.110047	282.6029318	1
503	300	900	1	0	13	1.200000048	1	1.200000048	1	1775.307007	76.96694183	1314.43811	0.040495337	353.9838374	267.3295757	3
504	325	900	0	0	7	1	1	1.200000048	1	1791.515015	77.91867065	1335.365112	0.040495337	348.5091797	253.6055738	3
505	350	900	0	0	3	1	1	1.200000048	1	1806.016968	76.05490112	1346.377197	0.040495337	344.7647596	241.694998	3
506	375	900	0	0	2	1	1	1.200000048	1	1820.593018	72.91623688	1361.331787	0.040495337	342.807279	231.8774613	3
507	400	900	0	0	0	1	1	1	1	1832.906982	67.95530701	1383.467773	0.040495337	342.667363	224.4278103	3
508	425	900	0	0	0	1	1	1	1	1843.996948	62.2131958	1398.323486	0.040495337	344.3472271	219.5871741	3
509	450	900	0	0	0	1	1	1	1	1853.900024	57.98826218	1393.497925	0.040495337	347.8205054	217.5297958	3
510	475	900	0	0	0	1	1	1	1	1865.509033	56.53570175	1381.70813	0.040495337	353.034269	218.3343698	3
511	500	900	0	0	0	1	1	1	1	1877.006958	54.61494064	1386.697754	0.040495337	359.912887	221.9697773	3
512	525	900	0	0	0	1	1	1	1	1887.207031	48.85188293	1390.217896	0.040495337	368.3631053	228.3008258	3
513	550	900	0	0	0	1	1	1	1	1896.293945	48.57303238	1383.71106	0.040495337	378.2796168	237.1116868	3
514	575	900	0	0	0	1	1	1	1	1908.015015	52.84882736	1362.658936	0.040495337	389.5504583	248.1383425	3
515	600	900	0	13	3	1	0.800000012	0.800000012	1	1920.514038	48.35439301	1369.615601	0.040495337	402.0617499	261.1002146	3
516	625	900	NA	NA	NA	NA	NA	NA	NA	NA	NA	NA	NA	NA	NA	NA
517	650	900	NA	NA	NA	NA	NA	NA	NA	NA	NA	NA	NA	NA	NA	NA
518	675	900	NA	NA	NA	NA	NA	NA	NA	NA	NA	NA	NA	NA	NA	NA
519	700	900	NA	NA	NA	NA	NA	NA	NA	NA	NA	NA	NA	NA	NA	NA
520	725	900	NA	NA	NA	NA	NA	NA	NA	NA	NA	NA	NA	NA	NA	NA
521	750	900	NA	NA	NA	NA	NA	NA	NA	NA	NA	NA	NA	NA	NA	NA
522	775	900	NA	NA	NA	NA	NA	NA	NA	NA	NA	NA	NA	NA	NA	NA
523	800	900	NA	NA	NA	NA	NA	NA	NA	NA	NA	NA	NA	NA	NA	NA
524	825	900	NA	NA	NA	NA	NA	NA	NA	NA	NA	NA	NA	NA	NA	NA
525	850	900	NA	NA	NA	NA	NA	NA	NA	NA	NA	NA	NA	NA	NA	NA
526	875	900	NA	NA	NA	NA	NA	NA	NA	NA	NA	NA	NA	NA	NA	NA
527	900	900	NA	NA	NA	NA	NA	NA	NA	NA	NA	NA	NA	NA	NA	NA
528	925	900	NA	NA	NA	NA	NA	NA	NA	NA	NA	NA	NA	NA	NA	NA
529	950	900	NA	NA	NA	NA	NA	NA	NA	NA	NA	NA	NA	NA	NA	NA
530	975	900	NA	NA	NA	NA	NA	NA	NA	NA	NA	NA	NA	NA	NA	NA
531	1000	900	NA	NA	NA	NA	NA	NA	NA	NA	NA	NA	NA	NA	NA	NA
532	1025	900	NA	NA	NA	NA	NA	NA	NA	NA	NA	NA	NA	NA	NA	NA
533	1050	900	NA	NA	NA	NA	NA	NA	NA	NA	NA	NA	NA	NA	NA	NA
534	1075	900	NA	NA	NA	NA	NA	NA	NA	NA	NA	NA	NA	NA	NA	NA
535	1100	900	NA	NA	NA	NA	NA	NA	NA	NA	NA	NA	NA	NA	NA	NA
536	1125	900	NA	NA	NA	NA	NA	NA	NA	NA	NA	NA	NA	NA	NA	NA
537	1150	900	NA	NA	NA	NA	NA	NA	NA	NA	NA	NA	NA	NA	NA	NA
538	1175	900	NA	NA	NA	NA	NA	NA	NA	NA	NA	NA	NA	NA	NA	NA
539	1200	900	NA	NA	NA	NA	NA	NA	NA	NA	NA	NA	NA	NA	NA	NA
540	0	875	NA	NA	NA	NA	NA	NA	NA	NA	NA	NA	NA	NA	NA	NA
541	25	875	0	0	2	1	1	0.800000012	1	1623.015015	43.57135773	1098.463867	0.040495337	483.3315197	471.5501427	3
542	50	875	10	0	21	0.800000012	1	0.800000012	1	1633.400024	46.59557724	1216.917358	0.040495337	464.7724702	448.8432043	3
543	75	875	20	9	22	0.800000012	0.800000012	0.800000012	1	1647.791016	52.54197311	1248.601318	0.040495337	446.8417395	426.3929022	2
544	100	875	243	42	36	1.022222281	0.952380955	0.866666675	1	1661.291992	47.01463318	1266.833618	0.040495337	429.6180062	404.2419969	2
545	125	875	209	51	71	0.914832532	1.058823586	0.861971855	1	1671.900024	40.31370544	1314.16272	0.040495337	413.189693	382.4425147	2
546	150	875	174	29	39	0.89885056	0.827586234	0.892307699	1	1680.615967	45.16870499	1341.43396	0.040495337	397.6553955	361.0581145	2
547	175	875	NA	NA	NA	NA	NA	NA	NA	NA	NA	NA	NA	NA	NA	NA
548	200	875	NA	NA	NA	NA	NA	NA	NA	NA	NA	NA	NA	NA	NA	NA
549	225	875	NA	NA	NA	NA	NA	NA	NA	NA	NA	NA	NA	NA	NA	NA
550	250	875	7	0	3	0.857142866	1	1.066666722	1	1735.990967	67.32253265	1339.036133	0.194815973	346.7653069	281.5416524	3
551	275	875	67	2	48	1.014925361	0.800000012	1.008333325	1	1749.194946	68.23648071	1352.188232	0.194815973	337.4911394	263.8491748	1
552	300	875	35	0	38	1.200000048	1	1.010526299	1	1762.807007	74.40689087	1348.27832	0.040495337	329.8550596	247.4208399	1
553	325	875	3	0	12	0.800000012	1	0.933333337	1	1777.384033	77.96426392	1347.586182	0.040495337	323.9729178	232.524745	1
554	350	875	24	0	14	1.200000048	1	1.200000048	1	1791.291992	79.62763977	1357.250244	0.040495337	319.9414674	219.4731009	1
555	375	875	11	0	8	0.800000012	1	0.949999988	1	1804.014038	81.43898773	1356.520142	0.040495337	317.8311403	208.6123847	3
556	400	875	4	0	5	0.800000012	1	0.879999995	1	1817.404053	80.93319702	1358.866699	0.194815973	317.6802242	200.2993061	3
557	425	875	0	0	0	1	1	1	1	1829.902954	77.13481903	1368.830444	0.194815973	319.4914959	194.8601987	3
558	450	875	16	2	2	0.800000012	0.800000012	0.800000012	1	1842.217041	72.77333069	1382.548828	0.040495337	323.2319711	192.5387806	3
559	475	875	0	0	0	1	1	1	1	1853.083984	70.37804413	1382.67041	0.040495337	328.8358226	193.4473237	3
560	500	875	0	0	0	1	1	1	1	1865.694946	69.59953308	1364.142822	0.040495337	336.2098889	197.5412667	3
561	525	875	0	0	0	1	1	1	1	1879.900024	62.97961807	1386.229248	0.194815973	345.2407573	204.6295117	3
562	550	875	21	0	4	0.800000012	1	0.800000012	1	1889.209961	56.10655594	1394.792236	0.194815973	355.8022929	214.4153027	3
563	575	875	0	0	0	1	1	1	1	1900.484985	58.08083344	1375.487427	0.194815973	367.7626446	226.5493479	3
564	600	875	45	0	8	0.800000012	1	0.800000012	1	1913.207031	56.31338882	1375.015869	0.194815973	380.9900968	240.6767376	3
565	625	875	16	0	9	0.800000012	1	0.800000012	1	1924.407959	49.86684799	1384.465088	0.095765428	395.3574902	256.4682769	3
566	650	875	NA	NA	NA	NA	NA	NA	NA	NA	NA	NA	NA	NA	NA	NA
567	675	875	NA	NA	NA	NA	NA	NA	NA	NA	NA	NA	NA	NA	NA	NA
568	700	875	NA	NA	NA	NA	NA	NA	NA	NA	NA	NA	NA	NA	NA	NA
569	725	875	NA	NA	NA	NA	NA	NA	NA	NA	NA	NA	NA	NA	NA	NA
570	750	875	NA	NA	NA	NA	NA	NA	NA	NA	NA	NA	NA	NA	NA	NA
571	775	875	NA	NA	NA	NA	NA	NA	NA	NA	NA	NA	NA	NA	NA	NA
572	800	875	NA	NA	NA	NA	NA	NA	NA	NA	NA	NA	NA	NA	NA	NA
573	825	875	NA	NA	NA	NA	NA	NA	NA	NA	NA	NA	NA	NA	NA	NA
574	850	875	NA	NA	NA	NA	NA	NA	NA	NA	NA	NA	NA	NA	NA	NA
575	875	875	NA	NA	NA	NA	NA	NA	NA	NA	NA	NA	NA	NA	NA	NA
576	900	875	NA	NA	NA	NA	NA	NA	NA	NA	NA	NA	NA	NA	NA	NA
577	925	875	NA	NA	NA	NA	NA	NA	NA	NA	NA	NA	NA	NA	NA	NA
578	950	875	NA	NA	NA	NA	NA	NA	NA	NA	NA	NA	NA	NA	NA	NA
579	975	875	NA	NA	NA	NA	NA	NA	NA	NA	NA	NA	NA	NA	NA	NA
580	1000	875	NA	NA	NA	NA	NA	NA	NA	NA	NA	NA	NA	NA	NA	NA
581	1025	875	NA	NA	NA	NA	NA	NA	NA	NA	NA	NA	NA	NA	NA	NA
582	1050	875	NA	NA	NA	NA	NA	NA	NA	NA	NA	NA	NA	NA	NA	NA
583	1075	875	NA	NA	NA	NA	NA	NA	NA	NA	NA	NA	NA	NA	NA	NA
584	1100	875	NA	NA	NA	NA	NA	NA	NA	NA	NA	NA	NA	NA	NA	NA
585	1125	875	NA	NA	NA	NA	NA	NA	NA	NA	NA	NA	NA	NA	NA	NA
586	1150	875	NA	NA	NA	NA	NA	NA	NA	NA	NA	NA	NA	NA	NA	NA
587	1175	875	NA	NA	NA	NA	NA	NA	NA	NA	NA	NA	NA	NA	NA	NA
588	1200	875	NA	NA	NA	NA	NA	NA	NA	NA	NA	NA	NA	NA	NA	NA
589	0	850	NA	NA	NA	NA	NA	NA	NA	NA	NA	NA	NA	NA	NA	NA
590	25	850	NA	NA	NA	NA	NA	NA	NA	NA	NA	NA	NA	NA	NA	NA
591	50	850	0	0	4	1	1	0.800000012	1	1638.482056	38.97205353	1108.46875	0.040495337	448.0661248	438.7051311	3
592	75	850	17	0	13	0.800000012	1	0.800000012	1	1647.30896	41.95943832	1249.379761	0.040495337	429.4384046	415.7076822	3
593	100	850	122	12	45	0.91147542	1.200000048	0.844444454	1	1660.884033	42.28387833	1296.730957	0.040495337	411.4868582	392.9549109	2
594	125	850	208	16	58	0.957692325	0.850000024	0.882758617	1	1669.415039	35.61709213	1351.740479	0.040495337	394.3038493	370.4918988	2
595	150	850	373	106	77	0.860053599	0.871698141	0.83116883	1	1677.610962	40.3887291	1346.354126	0.040495337	377.994202	348.3747006	2
596	175	850	141	14	52	0.834042549	0.800000012	0.899999976	1	1688.108032	47.12823105	1350.846069	0.040495337	362.6757613	326.6735634	2
597	200	850	NA	NA	NA	NA	NA	NA	NA	NA	NA	NA	NA	NA	NA	NA
598	225	850	0	0	0	1	1	1	1	1711.883057	64.59427643	1343.900635	0.194815973	335.5471503	284.8982047	3
599	250	850	0	0	0	1	1	1	1	1726.088013	67.30265808	1351.098877	0.194815973	324.0308338	265.0805011	3
600	275	850	11	0	23	1.200000048	1	1.060869575	1	1738.810059	66.04934692	1362.15332	0.194815973	314.0860907	246.2079549	1
601	300	850	77	1	37	1.194805145	1.200000048	1.059459448	1	1751.494995	67.82154846	1363.327393	0.194815973	305.866251	228.5148617	1
602	325	850	60	0	29	1.153333306	1	1.034482718	1	1764.291016	70.12963104	1368.327393	0.194815973	299.513363	212.296319	1
603	350	850	44	1	26	1.090909123	1.200000048	1.107692361	1	1776.493042	73.96608734	1370.022705	0.194815973	295.1480065	197.9151637	1
604	375	850	9	0	17	1.155555606	1	1.058823586	1	1788.510986	79.09580994	1366.850586	0.194815973	292.8590734	185.7985389	1
605	400	850	37	22	32	0.886486471	0.800000012	0.9375	1	1800.602051	82.96141815	1357.354736	0.194815973	292.6952818	176.4136674	1
606	425	850	1	0	14	0.800000012	1	0.800000012	1	1813.694946	82.24598694	1360.700928	0.194815973	294.6601757	170.2130049	1
607	450	850	37	0	10	0.800000012	1	0.879999995	1	1826.305054	78.82501984	1358.962158	0.194815973	298.7117511	167.5504463	1
608	475	850	53	6	27	0.98867923	0.800000012	0.948148131	1	1840.213989	75.82733917	1365.997803	0.194815973	304.7667984	168.593704	1
609	500	850	21	0	13	1.08571434	1	0.830769241	1	1852.416992	74.27799225	1371.189819	0.194815973	312.7089582	173.2758553	1
610	525	850	2	0	3	0.800000012	1	0.800000012	1	1865.694946	71.46385193	1357.230957	0.194815973	322.398796	181.3152146	3
611	550	850	36	0	13	0.800000012	1	0.800000012	1	1880.383057	64.28787994	1368.410156	0.194815973	333.6840943	192.2911647	3
612	575	850	11	0	4	0.800000012	1	0.800000012	1	1891.694946	61.59620667	1371.302734	0.194815973	346.4089576	205.7342389	3
613	600	850	56	97	9	0.800000012	0.800000012	0.800000012	1	1905.196045	60.07223892	1362.419556	0.194815973	360.4209442	221.1950769	3
614	625	850	39	0	15	0.800000012	1	0.800000012	1	1917.51001	55.26371765	1364.510132	0.095765428	375.5760218	238.2812352	3
615	650	850	0	0	0	1	1	1	1	1929.897949	51.97866058	1354.932861	0.095765428	391.7415466	256.6683308	3
616	675	850	NA	NA	NA	NA	NA	NA	NA	NA	NA	NA	NA	NA	NA	NA
617	700	850	NA	NA	NA	NA	NA	NA	NA	NA	NA	NA	NA	NA	NA	NA
618	725	850	NA	NA	NA	NA	NA	NA	NA	NA	NA	NA	NA	NA	NA	NA
619	750	850	NA	NA	NA	NA	NA	NA	NA	NA	NA	NA	NA	NA	NA	NA
620	775	850	NA	NA	NA	NA	NA	NA	NA	NA	NA	NA	NA	NA	NA	NA
621	800	850	NA	NA	NA	NA	NA	NA	NA	NA	NA	NA	NA	NA	NA	NA
622	825	850	NA	NA	NA	NA	NA	NA	NA	NA	NA	NA	NA	NA	NA	NA
623	850	850	NA	NA	NA	NA	NA	NA	NA	NA	NA	NA	NA	NA	NA	NA
624	875	850	NA	NA	NA	NA	NA	NA	NA	NA	NA	NA	NA	NA	NA	NA
625	900	850	NA	NA	NA	NA	NA	NA	NA	NA	NA	NA	NA	NA	NA	NA
626	925	850	NA	NA	NA	NA	NA	NA	NA	NA	NA	NA	NA	NA	NA	NA
627	950	850	NA	NA	NA	NA	NA	NA	NA	NA	NA	NA	NA	NA	NA	NA
628	975	850	NA	NA	NA	NA	NA	NA	NA	NA	NA	NA	NA	NA	NA	NA
629	1000	850	NA	NA	NA	NA	NA	NA	NA	NA	NA	NA	NA	NA	NA	NA
630	1025	850	NA	NA	NA	NA	NA	NA	NA	NA	NA	NA	NA	NA	NA	NA
631	1050	850	NA	NA	NA	NA	NA	NA	NA	NA	NA	NA	NA	NA	NA	NA
632	1075	850	NA	NA	NA	NA	NA	NA	NA	NA	NA	NA	NA	NA	NA	NA
633	1100	850	NA	NA	NA	NA	NA	NA	NA	NA	NA	NA	NA	NA	NA	NA
634	1125	850	NA	NA	NA	NA	NA	NA	NA	NA	NA	NA	NA	NA	NA	NA
635	1150	850	NA	NA	NA	NA	NA	NA	NA	NA	NA	NA	NA	NA	NA	NA
636	1175	850	NA	NA	NA	NA	NA	NA	NA	NA	NA	NA	NA	NA	NA	NA
637	1200	850	NA	NA	NA	NA	NA	NA	NA	NA	NA	NA	NA	NA	NA	NA
638	0	825	NA	NA	NA	NA	NA	NA	NA	NA	NA	NA	NA	NA	NA	NA
639	25	825	NA	NA	NA	NA	NA	NA	NA	NA	NA	NA	NA	NA	NA	NA
640	50	825	NA	NA	NA	NA	NA	NA	NA	NA	NA	NA	NA	NA	NA	NA
641	75	825	19	0	10	0.800000012	1	0.800000012	1	1650.090942	30.40182686	1174.323486	0.040495337	412.816117	406.2817336	3
642	100	825	21	6	28	1.028571486	1.200000048	0.871428549	1	1658.807007	29.18622971	1316.373413	0.040495337	394.1081547	382.9693618	2
643	125	825	76	27	45	1.047368407	0.918518543	0.871111095	1	1665.890991	30.91807747	1355.615723	0.040495337	376.1320629	359.883616	2
644	150	825	313	33	106	0.945686877	0.9939394	0.901886821	1	1674.088013	36.99574661	1348.024902	0.040495337	358.9977993	337.0710638	1
645	175	825	295	32	66	0.837966084	0.800000012	0.866666675	1	1683.286011	40.70104218	1358.49646	0.040495337	342.8316074	314.5911427	2
646	200	825	92	27	38	0.821739137	0.800000012	0.83157897	1	1692.484985	44.9793396	1366.468506	0.040495337	327.7767565	292.5205498	2
647	225	825	9	0	19	0.800000012	1	0.926315784	1	1702.202026	54.97055054	1358.35376	0.194815973	313.9931421	270.9593273	3
648	250	825	0	0	2	1	1	1.200000048	1	1715.887939	61.70621872	1348.766235	0.194815973	301.6550752	250.039281	3
649	275	825	2	0	8	1.200000048	1	1	1	1728.68396	62.35422134	1357.950439	0.194815973	290.9465166	229.9354845	3
650	300	825	18	0	22	1.200000048	1	1.145454526	1	1741.406006	62.23786926	1366.785034	0.194815973	282.0531274	210.8815118	1
651	325	825	27	3	32	1.125925899	0.800000012	1.125	1	1753.089966	62.34360123	1389.834595	0.194815973	275.1509727	193.1882425	1
652	350	825	128	0	53	1.087499976	1	1.04150939	1	1762.287964	66.40431976	1394.773193	0.194815973	270.3925829	177.2635948	1
653	375	825	22	3	37	0.836363614	0.800000012	1.027027011	1	1772.41394	72.04599762	1382.634155	0.194815973	267.8922172	163.6247751	1
654	400	825	63	2	22	0.984126985	1.200000048	1.036363602	1	1783.61499	77.84725189	1357.738281	0.194815973	267.7131509	152.8847672	1
655	425	825	53	0	67	0.830188692	1	0.925373137	1	1798.41394	80.40109253	1346.146729	0.194815973	269.860005	145.6860908	1
656	450	825	15	2	37	0.853333354	0.800000012	0.854054034	1	1812.21106	77.92176056	1358.28479	0.194815973	274.278168	142.5662023	1
657	475	825	25	0	15	1.055999994	1	0.906666696	1	1825.489014	77.08094788	1350.407715	0.194815973	280.8604717	143.7908448	1
658	500	825	23	0	38	1.182608724	1	0.957894742	1	1840.584961	78.08611298	1341.78418	0.194815973	289.4593161	149.253114	1
659	525	825	21	0	25	0.971428573	1	0.944000006	1	1855.718018	75.55215454	1349.898438	0.194815973	299.9012951	158.515542	1
660	550	825	10	0	15	0.800000012	1	0.800000012	1	1869.588989	69.79345703	1359.171631	0.194815973	312.001407	170.9615806	1
661	575	825	44	0	14	0.800000012	1	0.800000012	1	1883.312988	66.81907654	1351.750732	0.194815973	325.5748287	185.9530775	1
662	600	825	61	16	9	0.800000012	0.800000012	0.800000012	1	1897.703003	64.64346313	1356.527344	0.194815973	340.4453851	202.9266667	3
663	625	825	36	0	14	0.800000012	1	0.800000012	1	1910.796021	61.87540436	1360.909668	0.095765428	356.4507699	221.4270016	3
664	650	825	10	0	2	0.800000012	1	0.800000012	1	1924.112061	58.42866898	1368.665527	0.095765428	373.4450997	241.1028868	3
665	675	825	0	0	0	1	1	1	1	1935.68396	53.58060837	1388.834961	0.095765428	391.2995446	261.6892949	3
666	700	825	NA	NA	NA	NA	NA	NA	NA	NA	NA	NA	NA	NA	NA	NA
667	725	825	NA	NA	NA	NA	NA	NA	NA	NA	NA	NA	NA	NA	NA	NA
668	750	825	NA	NA	NA	NA	NA	NA	NA	NA	NA	NA	NA	NA	NA	NA
669	775	825	NA	NA	NA	NA	NA	NA	NA	NA	NA	NA	NA	NA	NA	NA
670	800	825	NA	NA	NA	NA	NA	NA	NA	NA	NA	NA	NA	NA	NA	NA
671	825	825	NA	NA	NA	NA	NA	NA	NA	NA	NA	NA	NA	NA	NA	NA
672	850	825	NA	NA	NA	NA	NA	NA	NA	NA	NA	NA	NA	NA	NA	NA
673	875	825	NA	NA	NA	NA	NA	NA	NA	NA	NA	NA	NA	NA	NA	NA
674	900	825	NA	NA	NA	NA	NA	NA	NA	NA	NA	NA	NA	NA	NA	NA
675	925	825	NA	NA	NA	NA	NA	NA	NA	NA	NA	NA	NA	NA	NA	NA
676	950	825	NA	NA	NA	NA	NA	NA	NA	NA	NA	NA	NA	NA	NA	NA
677	975	825	NA	NA	NA	NA	NA	NA	NA	NA	NA	NA	NA	NA	NA	NA
678	1000	825	NA	NA	NA	NA	NA	NA	NA	NA	NA	NA	NA	NA	NA	NA
679	1025	825	NA	NA	NA	NA	NA	NA	NA	NA	NA	NA	NA	NA	NA	NA
680	1050	825	NA	NA	NA	NA	NA	NA	NA	NA	NA	NA	NA	NA	NA	NA
681	1075	825	NA	NA	NA	NA	NA	NA	NA	NA	NA	NA	NA	NA	NA	NA
682	1100	825	NA	NA	NA	NA	NA	NA	NA	NA	NA	NA	NA	NA	NA	NA
683	1125	825	NA	NA	NA	NA	NA	NA	NA	NA	NA	NA	NA	NA	NA	NA
684	1150	825	NA	NA	NA	NA	NA	NA	NA	NA	NA	NA	NA	NA	NA	NA
685	1175	825	NA	NA	NA	NA	NA	NA	NA	NA	NA	NA	NA	NA	NA	NA
686	1200	825	NA	NA	NA	NA	NA	NA	NA	NA	NA	NA	NA	NA	NA	NA
687	0	800	NA	NA	NA	NA	NA	NA	NA	NA	NA	NA	NA	NA	NA	NA
688	25	800	NA	NA	NA	NA	NA	NA	NA	NA	NA	NA	NA	NA	NA	NA
689	50	800	NA	NA	NA	NA	NA	NA	NA	NA	NA	NA	NA	NA	NA	NA
690	75	800	NA	NA	NA	NA	NA	NA	NA	NA	NA	NA	NA	NA	NA	NA
691	100	800	0	0	6	1	1	0.933333337	1	1659.881958	24.86073875	1220.758423	0.040495337	377.5858058	374.3895058	2
692	125	800	3	0	19	1.200000048	1	1.031578898	1	1663.887939	24.96827126	1276.679443	0.040495337	358.7828478	350.739486	3
693	150	800	45	5	41	0.99555558	1.200000048	0.946341455	1	1671.787964	31.51811028	1295.191162	0.040495337	340.7773805	327.2901955	3
694	175	800	27	2	35	0.859259248	0.800000012	0.89142859	1	1679.911011	33.90247726	1304.794434	0.040495337	323.7025087	304.0880745	3
695	200	800	55	16	56	0.814545453	0.800000012	0.807142854	1	1688.589966	34.2747612	1314.407349	0.040495337	307.7131867	281.1943137	1
696	225	800	48	71	34	0.875	0.816901386	0.882352948	1	1697.30603	39.48418045	1328.642578	0.040495337	292.987195	258.6907943	1
697	250	800	28	175	15	0.800000012	0.800000012	0.906666696	1	1708.506958	49.4337616	1357.612671	0.040495337	279.7241276	236.6888507	1
698	275	800	16	0	10	1.049999952	1	0.879999995	1	1720.116943	56.25922775	1361.389771	0.194815973	268.1411544	215.3422788	1
699	300	800	1	3	9	1.200000048	1.200000048	1.155555606	1	1732.392944	56.50987625	1383.861206	0.194815973	258.4642525	194.866575	3
700	325	800	4	0	13	0.800000012	1	1.076923132	1	1741.18396	54.09732056	1402.056152	0.194815973	250.9140509	175.5667025	3
701	350	800	8	0	12	1.149999976	1	1.100000024	1	1750.010986	56.84209061	1400.675293	0.194815973	245.6866949	157.8744819	3
702	375	800	30	0	44	0.853333354	1	0.872727275	1	1759.39502	62.71054077	1388.098145	0.194815973	242.9321782	142.3904387	1
703	400	800	18	1	29	1.044444442	1.200000048	1.103448272	1	1771.11499	69.31710052	1370.854858	0.194815973	242.7346995	129.9065897	1
704	425	800	34	5	18	0.847058833	1.200000048	1.088888884	1	1783.800049	76.24958801	1346.14917	0.194815973	245.1004395	121.3524085	1
705	450	800	42	1	38	1.019047618	0.800000012	0.926315784	1	1799.599976	76.17435455	1349.400146	0.194815973	249.9566294	117.5886561	1
706	475	800	20	6	19	0.879999995	0.800000012	0.863157868	1	1812.395996	74.21551514	1362.706177	0.194815973	257.1622206	119.0704709	1
707	500	800	17	1	30	0.941176474	0.800000012	0.986666679	1	1825.712036	79.46831512	1333.939087	0.194815973	266.526732	125.6123483	1
708	525	800	37	5	28	0.854054034	0.800000012	1.014285684	1	1843.291992	80.25538635	1326.034912	0.194815973	277.8319456	136.4886334	1
709	550	800	3	0	13	1.200000048	1	1.015384674	1	1858.610962	74.89265442	1343.048706	0.194815973	290.8516479	150.7641603	1
710	575	800	34	0	11	0.800000012	1	0.800000012	1	1873.410034	73.96434021	1353.420044	0.194815973	305.3666194	167.5724233	1
711	600	800	75	0	21	0.800000012	1	0.800000012	1	1887.392944	73.86959839	1360.670898	0.194815973	321.1741947	186.2288969	2
712	625	800	211	22	14	0.800000012	0.800000012	0.800000012	1	1901.189941	72.09049225	1362.975464	0.095765428	338.0931151	206.2326042	2
713	650	800	43	134	7	0.800000012	0.800000012	0.800000012	1	1914.912964	67.52800751	1375.472412	0.095765428	355.96495	227.2280177	3
714	675	800	0	0	0	1	1	1	1	1926.781982	61.51447678	1383.776978	0.095765428	374.6533555	248.964369	3
715	700	800	0	0	0	1	1	1	1	1938.911011	57.82258987	1385.477295	0.095765428	394.0421651	271.2636025	3
716	725	800	0	0	0	1	1	1	1	1950.112061	58.10000992	1380.744873	0.095765428	414.0329927	293.997665	3
717	750	800	NA	NA	NA	NA	NA	NA	NA	NA	NA	NA	NA	NA	NA	NA
718	775	800	NA	NA	NA	NA	NA	NA	NA	NA	NA	NA	NA	NA	NA	NA
719	800	800	NA	NA	NA	NA	NA	NA	NA	NA	NA	NA	NA	NA	NA	NA
720	825	800	NA	NA	NA	NA	NA	NA	NA	NA	NA	NA	NA	NA	NA	NA
721	850	800	NA	NA	NA	NA	NA	NA	NA	NA	NA	NA	NA	NA	NA	NA
722	875	800	NA	NA	NA	NA	NA	NA	NA	NA	NA	NA	NA	NA	NA	NA
723	900	800	NA	NA	NA	NA	NA	NA	NA	NA	NA	NA	NA	NA	NA	NA
724	925	800	NA	NA	NA	NA	NA	NA	NA	NA	NA	NA	NA	NA	NA	NA
725	950	800	NA	NA	NA	NA	NA	NA	NA	NA	NA	NA	NA	NA	NA	NA
726	975	800	NA	NA	NA	NA	NA	NA	NA	NA	NA	NA	NA	NA	NA	NA
727	1000	800	NA	NA	NA	NA	NA	NA	NA	NA	NA	NA	NA	NA	NA	NA
728	1025	800	NA	NA	NA	NA	NA	NA	NA	NA	NA	NA	NA	NA	NA	NA
729	1050	800	NA	NA	NA	NA	NA	NA	NA	NA	NA	NA	NA	NA	NA	NA
730	1075	800	NA	NA	NA	NA	NA	NA	NA	NA	NA	NA	NA	NA	NA	NA
731	1100	800	NA	NA	NA	NA	NA	NA	NA	NA	NA	NA	NA	NA	NA	NA
732	1125	800	NA	NA	NA	NA	NA	NA	NA	NA	NA	NA	NA	NA	NA	NA
733	1150	800	NA	NA	NA	NA	NA	NA	NA	NA	NA	NA	NA	NA	NA	NA
734	1175	800	NA	NA	NA	NA	NA	NA	NA	NA	NA	NA	NA	NA	NA	NA
735	1200	800	NA	NA	NA	NA	NA	NA	NA	NA	NA	NA	NA	NA	NA	NA
736	0	775	NA	NA	NA	NA	NA	NA	NA	NA	NA	NA	NA	NA	NA	NA
737	25	775	NA	NA	NA	NA	NA	NA	NA	NA	NA	NA	NA	NA	NA	NA
738	50	775	NA	NA	NA	NA	NA	NA	NA	NA	NA	NA	NA	NA	NA	NA
739	75	775	NA	NA	NA	NA	NA	NA	NA	NA	NA	NA	NA	NA	NA	NA
740	100	775	0	0	8	1	1	0.850000024	1	1667.597046	42.21711731	1011.789368	0.040495337	362.0370754	367.3138604	2
741	125	775	28	2	20	1.200000048	0.800000012	1.039999962	1	1669.786011	31.80250168	1154.917969	0.040495337	342.3812715	343.1765683	2
742	150	775	8	1	35	1.200000048	1.200000048	0.994285703	1	1675.20105	31.6936264	1206.562256	0.040495337	323.4641034	319.1721198	3
743	175	775	16	0	31	0.800000012	1	0.800000012	1	1683.100952	32.33143234	1247.218628	0.040495337	305.42285	295.3329088	1
744	200	775	20	0	38	0.800000012	1	0.800000012	1	1691.000977	31.03203201	1270.427856	0.040495337	288.4219278	271.7024329	1
745	225	775	41	33	53	0.848780513	0.800000012	0.845283031	1	1697.491943	30.38599777	1298.062012	0.040495337	272.6560096	248.3402848	3
746	250	775	30	6	47	1.039999962	1.133333325	0.919148922	1	1703.092041	34.02715683	1307.793701	0.040495337	258.3512932	225.3299404	3
747	275	775	59	25	39	0.989830494	1.200000048	0.912820518	1	1712.810059	39.26127625	1339.251587	0.194815973	245.7630604	202.7911907	1
748	300	775	13	1	30	1.200000048	1.200000048	0.986666679	1	1723.194946	44.61616135	1374.320923	0.194815973	235.1671171	180.9003926	1
749	325	775	28	0	22	0.814285696	1	0.909090936	1	1733.39502	43.91379547	1395.718628	0.194815973	226.8428181	159.9238476	1
750	350	775	9	0	6	0.800000012	1	1	1	1739.588989	44.1402092	1399.092041	0.194815973	221.0469526	140.2723139	3
751	375	775	0	0	6	1	1	1	1	1749.01001	52.83611679	1391.274292	0.194815973	217.9812982	122.5846933	3
752	400	775	42	68	52	0.990476191	1.200000048	0.938461542	1	1759.39502	58.24907684	1366.955566	0.194815973	217.7611937	107.8317766	1
753	425	775	24	0	41	0.883333325	1	0.985365868	1	1772.005005	66.51198578	1353.297363	0.194815973	220.3951647	97.35695681	3
754	450	775	12	3	32	0.866666675	0.800000012	0.975000024	1	1786.692993	73.71479034	1347.984009	0.194815973	225.7833469	92.62322624	3
755	475	775	57	1	54	0.982456148	0.800000012	0.911111116	1	1800.602051	72.13491058	1351.959961	0.194815973	233.7353437	94.4973388	1
756	500	775	21	1	30	0.800000012	0.800000012	0.853333354	1	1814.696045	77.39929962	1338.169434	0.194815973	244.0006189	102.6178934	1
757	525	775	102	3	64	0.815686285	0.800000012	1.012500048	1	1830.904053	81.88756561	1330.226318	0.194815973	256.3013717	115.6767783	1
758	550	775	131	5	61	0.891603053	0.800000012	0.89836067	1	1846.704956	77.48608398	1357.464966	0.194815973	270.3599162	132.2187658	1
759	575	775	86	9	15	0.995348811	0.800000012	1.013333321	1	1858.796021	75.9263916	1364.012939	0.194815973	285.9170778	151.1042258	1
760	600	775	370	20	35	1.021621585	1.200000048	0.982857168	1	1873.297974	79.04736328	1351.067139	0.194815973	302.7419141	171.5609864	2
761	625	775	103	9	31	0.842718422	1.022222281	0.800000012	1	1887.61499	80.26169586	1348.772217	0.194815973	320.6349289	193.0902821	2
762	650	775	95	34	31	0.800000012	0.800000012	0.800000012	1	1902.785034	77.63278198	1355.26123	0.095765428	339.4272364	215.3707084	2
763	675	775	30	0	2	0.800000012	1	0.800000012	1	1916.396973	73.16410065	1374.069092	0.095765428	358.9776315	238.1915763	3
764	700	775	0	0	0	1	1	1	1	1928.71106	66.98525238	1388.449341	0.095765428	379.1688688	261.4113847	3
765	725	775	0	0	0	1	1	1	1	1939.985962	65.08531189	1369.025391	0.095765428	399.9038912	284.9326184	3
766	750	775	0	0	0	1	1	1	1	1954.895996	63.49023819	1362.996948	0.095765428	421.1023787	308.6863814	3
767	775	775	NA	NA	NA	NA	NA	NA	NA	NA	NA	NA	NA	NA	NA	NA
768	800	775	NA	NA	NA	NA	NA	NA	NA	NA	NA	NA	NA	NA	NA	NA
769	825	775	NA	NA	NA	NA	NA	NA	NA	NA	NA	NA	NA	NA	NA	NA
770	850	775	NA	NA	NA	NA	NA	NA	NA	NA	NA	NA	NA	NA	NA	NA
771	875	775	NA	NA	NA	NA	NA	NA	NA	NA	NA	NA	NA	NA	NA	NA
772	900	775	NA	NA	NA	NA	NA	NA	NA	NA	NA	NA	NA	NA	NA	NA
773	925	775	NA	NA	NA	NA	NA	NA	NA	NA	NA	NA	NA	NA	NA	NA
774	950	775	NA	NA	NA	NA	NA	NA	NA	NA	NA	NA	NA	NA	NA	NA
775	975	775	NA	NA	NA	NA	NA	NA	NA	NA	NA	NA	NA	NA	NA	NA
776	1000	775	NA	NA	NA	NA	NA	NA	NA	NA	NA	NA	NA	NA	NA	NA
777	1025	775	NA	NA	NA	NA	NA	NA	NA	NA	NA	NA	NA	NA	NA	NA
778	1050	775	NA	NA	NA	NA	NA	NA	NA	NA	NA	NA	NA	NA	NA	NA
779	1075	775	NA	NA	NA	NA	NA	NA	NA	NA	NA	NA	NA	NA	NA	NA
780	1100	775	NA	NA	NA	NA	NA	NA	NA	NA	NA	NA	NA	NA	NA	NA
781	1125	775	NA	NA	NA	NA	NA	NA	NA	NA	NA	NA	NA	NA	NA	NA
782	1150	775	NA	NA	NA	NA	NA	NA	NA	NA	NA	NA	NA	NA	NA	NA
783	1175	775	NA	NA	NA	NA	NA	NA	NA	NA	NA	NA	NA	NA	NA	NA
784	1200	775	NA	NA	NA	NA	NA	NA	NA	NA	NA	NA	NA	NA	NA	NA
785	0	750	NA	NA	NA	NA	NA	NA	NA	NA	NA	NA	NA	NA	NA	NA
786	25	750	NA	NA	NA	NA	NA	NA	NA	NA	NA	NA	NA	NA	NA	NA
787	50	750	NA	NA	NA	NA	NA	NA	NA	NA	NA	NA	NA	NA	NA	NA
788	75	750	NA	NA	NA	NA	NA	NA	NA	NA	NA	NA	NA	NA	NA	NA
789	100	750	1	0	11	1.200000048	1	1.018181801	1	1680.801025	52.04263687	921.5997314	0.040495337	347.5926453	359.4949159	2
790	125	750	114	41	35	1.161403537	1.190243959	1.028571486	1	1677.389038	39.81996918	1067.002563	0.040495337	327.0699286	337.3012408	2
791	150	750	147	85	63	0.957823157	0.842352927	0.933333337	1	1681.208984	36.64456177	1118.165039	0.040495337	307.2113757	312.8463074	2
792	175	750	3	1	11	0.800000012	0.800000012	0.872727275	1	1685.511963	32.24814224	1171.894775	0.040495337	288.1543345	288.4848298	1
793	200	750	12	41	28	1.066666722	0.800000012	1.014285684	1	1692.595947	28.02651215	1251.787231	0.040495337	270.0685313	264.2426575	1
794	225	750	136	25	83	0.899999976	1.120000005	0.939759016	1	1699.383057	31.31028175	1264.380981	0.040495337	253.1622064	240.1559223	1
795	250	750	375	131	106	0.941866696	1.172519088	0.920754731	1	1708.692993	32.59738922	1221.665527	0.040495337	237.6871765	216.2765638	1
796	275	750	74	8	76	0.875675678	1.049999952	0.857894719	1	1713.88501	29.32597733	1272.626221	0.194815973	223.9403604	192.6816988	1
797	300	750	69	42	62	0.846376836	0.800000012	0.896774173	1	1718.707031	32.56249237	1284.844727	0.194815973	212.2578058	169.4901827	1
798	325	750	55	0	34	1.098181844	1	1.011764765	1	1727.015015	32.81270218	1291.639893	0.194815973	202.9962247	146.8931824	1
799	350	750	71	3	36	1.143661976	1.200000048	1.100000024	1	1735.583008	28.11506081	1300.82605	0.194815973	196.4982402	125.2129867	1
800	375	750	206	8	44	0.966990292	1.100000024	1.0090909	1	1740.293945	35.76870346	1286.935547	0.194815973	193.0431287	105.0189366	1
801	400	750	40	0	18	1.049999952	1	0.844444454	1	1755.796997	39.57497025	1342.796387	0.194815973	192.7945556	87.34793667	1
802	425	750	70	4	64	1.028571486	1.200000048	0.96875	1	1761.286011	49.47070313	1382.078613	0.194815973	195.7647358	74.02936606	1
803	450	750	21	1	44	1.028571486	1.200000048	1	1	1775.491943	66.53108978	1352.952515	0.194815973	201.8116025	67.68332173	1
804	475	750	50	1	47	1.103999972	0.800000012	0.978723407	1	1788.807007	70.097229	1362.421387	0.194815973	210.6703919	70.22618486	1
805	500	750	39	14	52	1.158974409	1.028571486	1.023076892	1	1801.603027	74.40073395	1347.935059	0.194815973	222.0047413	80.8232766	1
806	525	750	77	0	34	0.89870131	1	1.02352941	1	1817.291992	80.85198975	1331.475952	0.194815973	235.4574193	96.86633595	1
807	550	750	387	40	82	1.030490994	1.090000033	1.004878044	1	1833.203979	80.22622681	1344.569214	0.194815973	250.6876292	116.1196454	2
808	575	750	178	3	73	1.013483167	0.800000012	0.942465782	1	1846.81604	75.50712585	1370.40271	0.194815973	267.3918072	137.2386864	1
809	600	750	125	8	57	1.014400005	0.800000012	0.975438595	1	1858.796021	76.34648895	1364.188232	0.194815973	285.3111805	159.4839868	1
810	625	750	76	0	41	1.021052599	1	0.995121956	1	1873.297974	80.54258728	1352.822266	0.194815973	304.2310977	182.4440381	2
811	650	750	38	37	22	0.800000012	0.800000012	0.800000012	1	1887.392944	81.13739777	1358.231567	0.095765428	323.9763139	205.8798486	2
812	675	750	94	10	18	0.800000012	0.800000012	0.800000012	1	1900.781982	82.02570343	1343.650024	0.095765428	344.4049115	229.6458078	2
813	700	750	6	0	1	0.800000012	1	0.800000012	1	1917.286987	80.70239258	1347.044922	0.095765428	365.4022909	253.6491318	3
814	725	750	0	0	0	1	1	1	1	1930.787964	75.80635071	1362.856567	0.095765428	386.8758526	277.828305	3
815	750	750	0	0	2	1	1	0.800000012	1	1944.993042	71.51873779	1349.965698	0.095765428	408.7505553	302.1411128	3
816	775	750	0	0	0	1	1	1	1	1960.311035	64.67671967	1359.125244	0.095765428	430.9653206	326.5577086	3
817	800	750	NA	NA	NA	NA	NA	NA	NA	NA	NA	NA	NA	NA	NA	NA
818	825	750	NA	NA	NA	NA	NA	NA	NA	NA	NA	NA	NA	NA	NA	NA
819	850	750	NA	NA	NA	NA	NA	NA	NA	NA	NA	NA	NA	NA	NA	NA
820	875	750	NA	NA	NA	NA	NA	NA	NA	NA	NA	NA	NA	NA	NA	NA
821	900	750	NA	NA	NA	NA	NA	NA	NA	NA	NA	NA	NA	NA	NA	NA
822	925	750	NA	NA	NA	NA	NA	NA	NA	NA	NA	NA	NA	NA	NA	NA
823	950	750	NA	NA	NA	NA	NA	NA	NA	NA	NA	NA	NA	NA	NA	NA
824	975	750	NA	NA	NA	NA	NA	NA	NA	NA	NA	NA	NA	NA	NA	NA
825	1000	750	NA	NA	NA	NA	NA	NA	NA	NA	NA	NA	NA	NA	NA	NA
826	1025	750	NA	NA	NA	NA	NA	NA	NA	NA	NA	NA	NA	NA	NA	NA
827	1050	750	NA	NA	NA	NA	NA	NA	NA	NA	NA	NA	NA	NA	NA	NA
828	1075	750	NA	NA	NA	NA	NA	NA	NA	NA	NA	NA	NA	NA	NA	NA
829	1100	750	NA	NA	NA	NA	NA	NA	NA	NA	NA	NA	NA	NA	NA	NA
830	1125	750	NA	NA	NA	NA	NA	NA	NA	NA	NA	NA	NA	NA	NA	NA
831	1150	750	NA	NA	NA	NA	NA	NA	NA	NA	NA	NA	NA	NA	NA	NA
832	1175	750	NA	NA	NA	NA	NA	NA	NA	NA	NA	NA	NA	NA	NA	NA
833	1200	750	NA	NA	NA	NA	NA	NA	NA	NA	NA	NA	NA	NA	NA	NA
834	0	725	NA	NA	NA	NA	NA	NA	NA	NA	NA	NA	NA	NA	NA	NA
835	25	725	NA	NA	NA	NA	NA	NA	NA	NA	NA	NA	NA	NA	NA	NA
836	50	725	NA	NA	NA	NA	NA	NA	NA	NA	NA	NA	NA	NA	NA	NA
837	75	725	26	6	65	0.86153847	0.800000012	0.867692292	1	1701.088989	45.14265442	932.2849121	0.040495337	356.2532233	370.2014581	2
838	100	725	9	1	22	0.800000012	0.800000012	0.818181813	1	1693.301025	55.89419556	903.80896	0.040495337	334.3956493	347.6544902	2
839	125	725	5	13	27	1.200000048	1.169230819	0.962962985	1	1688.515991	50.46015549	951.8903198	0.040495337	313.0088519	325.4660805	2
840	150	725	47	3	55	1.200000048	1.200000048	1.083636403	1	1691.409058	48.65026474	1009.630371	0.040495337	292.1962226	303.7148244	2
841	175	725	0	2	23	1	0.800000012	0.869565189	1	1695.489014	44.66466522	1036.291748	0.040495337	272.0895508	282.501716	2
842	200	725	49	7	56	0.938775539	0.800000012	0.949999988	1	1697.01001	38.46169281	1089.249878	0.040495337	252.8573012	258.9906408	1
843	225	725	215	41	60	0.974883735	1.131707311	0.986666679	1	1701.609009	34.17428207	1164.082031	0.040495337	234.71452	234.3647521	1
844	250	725	293	53	83	0.9856655	1.132075429	0.959036171	1	1711.214966	32.66105652	1252.585938	0.194815973	217.9334693	209.8273625	1
845	275	725	356	13	69	0.985393286	1.13846159	0.944927514	1	1717.483032	37.34289932	1212.622192	0.194815973	202.8523802	185.4136107	1
846	300	725	137	21	64	0.9722628	1.200000048	0.975000024	1	1726.088013	49.08124161	1073.383911	0.194815973	189.8767476	161.1796887	1
847	325	725	6	0	43	1.200000048	1	1.09767437	1	1734.692993	52.73958588	1035.677368	0.194815973	179.4638415	137.220906	1
848	350	725	47	0	35	1.021276593	1	1.039999962	1	1741.18396	50.62766266	1031.595337	0.194815973	172.079521	113.7113101	2
849	375	725	417	97	29	0.992805779	0.973195851	0.937931061	1	1748.602051	43.70488358	1034.132813	0.194815973	168.1233258	90.99970901	2
850	400	725	195	0	30	1.076923132	1	1	1	1752.198975	28.9804554	1231.427979	0.194815973	167.8378498	69.8686771	2
851	425	725	112	9	30	1.16428566	1.111111164	0.920000017	1	1756.910034	24.02392578	1280.448486	0.194815973	171.2414522	52.27157009	2
852	450	725	188	7	43	1.042553186	0.914285719	0.995348811	1	1764.512939	42.43564606	1348.342285	0.194815973	178.1227837	42.81357308	1
853	475	725	226	16	83	0.973451316	0.824999988	0.978313267	1	1778.088013	54.69548416	1339.241455	0.194815973	188.1005508	46.7299373	1
854	500	725	218	16	101	0.889908254	0.899999976	0.986138642	1	1791.107056	60.99853516	1357.738525	0.194815973	200.7134981	61.51724994	1
855	525	725	69	7	54	0.840579689	0.800000012	0.844444454	1	1804.014038	70.24330139	1361.445923	0.194815973	215.4994187	81.45585946	1
856	550	725	265	1	67	1.021886826	1.200000048	1.026865721	1	1817.588989	76.57575989	1344.408447	0.194815973	232.0432946	103.613426	2
857	575	725	192	3	108	1.09375	0.933333337	1.037037015	1	1833.314941	76.52983856	1351.33667	0.194815973	249.9963634	126.8322792	2
858	600	725	395	43	72	0.98025316	0.800000012	1.016666651	1	1846.110962	75.35949707	1368.756348	0.194815973	269.0767044	150.6224155	2
859	625	725	337	73	73	1.101483703	1.073972583	1.008219123	1	1858.982056	77.34260559	1361.746094	0.194815973	289.0611769	174.7506711	2
860	650	725	163	45	51	0.986503065	0.835555553	0.988235295	1	1873.001953	77.92334747	1361.254272	0.194815973	309.7748458	199.0941537	2
861	675	725	60	11	44	0.819999993	0.800000012	0.800000012	1	1886.093994	78.60990143	1368.925171	0.095765428	331.0808757	223.5825732	2
862	700	725	41	3	13	0.800000012	0.800000012	0.800000012	1	1898.482056	83.88657379	1330.150757	0.095765428	352.8719844	248.1730284	2
863	725	725	6	0	2	0.800000012	1	0.800000012	1	1917.51001	85.6383667	1309.229614	0.095765428	375.0636326	272.8379318	3
864	750	725	0	0	1	1	1	0.800000012	1	1934.905029	78.96344757	1331.682129	0.095765428	397.5887569	297.5587707	3
865	775	725	0	0	0	1	1	1	1	1950.112061	70.60526276	1355.50293	0.095765428	420.3937568	322.3226753	3
866	800	725	0	0	0	1	1	1	1	1963.797974	67.78337097	1347.959595	0.095765428	443.435454	343.8964648	3
867	825	725	NA	NA	NA	NA	NA	NA	NA	NA	NA	NA	NA	NA	NA	NA
868	850	725	NA	NA	NA	NA	NA	NA	NA	NA	NA	NA	NA	NA	NA	NA
869	875	725	NA	NA	NA	NA	NA	NA	NA	NA	NA	NA	NA	NA	NA	NA
870	900	725	NA	NA	NA	NA	NA	NA	NA	NA	NA	NA	NA	NA	NA	NA
871	925	725	NA	NA	NA	NA	NA	NA	NA	NA	NA	NA	NA	NA	NA	NA
872	950	725	NA	NA	NA	NA	NA	NA	NA	NA	NA	NA	NA	NA	NA	NA
873	975	725	NA	NA	NA	NA	NA	NA	NA	NA	NA	NA	NA	NA	NA	NA
874	1000	725	NA	NA	NA	NA	NA	NA	NA	NA	NA	NA	NA	NA	NA	NA
875	1025	725	NA	NA	NA	NA	NA	NA	NA	NA	NA	NA	NA	NA	NA	NA
876	1050	725	NA	NA	NA	NA	NA	NA	NA	NA	NA	NA	NA	NA	NA	NA
877	1075	725	NA	NA	NA	NA	NA	NA	NA	NA	NA	NA	NA	NA	NA	NA
878	1100	725	NA	NA	NA	NA	NA	NA	NA	NA	NA	NA	NA	NA	NA	NA
879	1125	725	NA	NA	NA	NA	NA	NA	NA	NA	NA	NA	NA	NA	NA	NA
880	1150	725	NA	NA	NA	NA	NA	NA	NA	NA	NA	NA	NA	NA	NA	NA
881	1175	725	NA	NA	NA	NA	NA	NA	NA	NA	NA	NA	NA	NA	NA	NA
882	1200	725	NA	NA	NA	NA	NA	NA	NA	NA	NA	NA	NA	NA	NA	NA
883	0	700	NA	NA	NA	NA	NA	NA	NA	NA	NA	NA	NA	NA	NA	NA
884	25	700	NA	NA	NA	NA	NA	NA	NA	NA	NA	NA	NA	NA	NA	NA
885	50	700	0	0	5	1	1	0.959999979	1	1702.312988	80.62171936	1300.003418	0.040495337	368.1196424	383.8771217	2
886	75	700	46	4	42	1.043478251	0.800000012	0.933333337	1	1711.807983	21.49329185	1402.612915	0.040495337	345.2045224	360.4527286	2
887	100	700	45	0	37	1.048888922	1	0.983783782	1	1707.208984	32.06472015	1036.129028	0.040495337	322.5992148	337.2546435	2
888	125	700	22	1	29	0.981818199	0.800000012	0.937931061	1	1702.906982	56.99398422	852.8359375	0.040495337	300.3736749	314.3329756	2
889	150	700	24	9	26	1.183333278	1.111111164	0.938461542	1	1704.501953	61.66595078	898.701416	0.040495337	278.6187999	291.7528827	2
890	175	700	2	0	20	0.800000012	1	0.879999995	1	1707.098022	59.98961258	916.1893311	0.040495337	257.4539314	269.6002032	2
891	200	700	19	6	30	0.926315784	0.800000012	1	1	1710.696045	57.68175125	915.6108398	0.194815973	237.0371657	247.989505	2
892	225	700	12	0	28	1.200000048	1	1.04285717	1	1711.994019	51.27098465	958.6569824	0.194815973	217.5792018	227.0755812	2
893	250	700	92	0	26	1.108695626	1	1.015384674	1	1714.108032	44.31295776	1087.185181	0.194815973	199.3609796	206.2267976	1
894	275	700	227	4	38	0.97797358	1.200000048	0.978947341	1	1722.602051	48.44321442	1094.684937	0.194815973	182.7536356	181.3289195	1
895	300	700	217	4	43	1.105990767	1.200000048	1.051162839	1	1736.807007	53.82481384	1089.352905	0.194815973	168.2349026	156.4636125	1
896	325	700	146	15	47	0.876712322	0.800000012	0.987234056	1	1747.896973	52.77274323	1081.965698	0.194815973	156.3875749	131.6493336	1
897	350	700	155	6	70	1.065806508	0.866666675	1.011428595	1	1756.984009	50.06199646	1030.445679	0.194815973	147.8552154	106.9216163	1
898	375	700	415	36	88	0.938795209	0.977777779	0.931818187	1	1761.69397	43.87020111	1057.893311	0.194815973	143.2314764	82.35846672	2
899	400	700	216	21	90	0.9203704	1.08571434	0.942222238	1	1763.883057	37.89945602	1067.040283	0.194815973	142.8962805	58.16873765	2
900	425	700	447	114	184	0.961073816	0.964912295	0.943478286	1	1764.884033	32.11136627	1122.144531	0.194815973	146.8789914	35.13242149	2
901	450	700	956	53	277	0.964853585	1.07169807	0.928519845	1	1767.109985	31.20739937	1198.562012	0.194815973	154.8467928	18.30224139	2
902	475	700	573	55	138	0.927050591	1.105454564	0.973913014	1	1775.713989	36.2490921	1293.969727	0.194815973	166.2276161	26.18505375	2
903	500	700	531	32	135	0.887382269	1.087499976	0.897777796	1	1783.911011	39.10016251	1337.159424	0.194815973	180.3765824	47.81570914	1
904	525	700	546	53	144	0.869597077	0.807547152	0.902777791	1	1794.110962	48.26733398	1354.993042	0.194815973	196.6972359	71.67305658	1
905	550	700	145	0	73	0.857931018	1	0.909589052	1	1807.017944	60.47623825	1367.337646	0.194815973	214.6948852	96.11301702	2
906	575	700	190	3	73	1.048421025	1.066666722	1.013698578	1	1818.886963	66.9756546	1368.212891	0.194815973	233.982873	120.7824368	2
907	600	700	264	0	97	1.022727251	1	1.002061844	1	1832.313965	69.838974	1360.510864	0.194815973	254.2677251	145.5647005	2
908	625	700	634	74	105	0.982334375	1.021621585	0.998095214	1	1845.889038	72.13941956	1361.670776	0.194815973	275.3291978	170.4105837	2
909	650	700	441	39	125	1.008616805	0.964102566	1.046399951	1	1859.203979	72.50233459	1360.123047	0.194815973	297.0021183	195.2958065	2
910	675	700	97	9	49	1.002061844	0.800000012	0.914285719	1	1873.187012	72.00247192	1352.185181	0.095765428	319.1619485	220.2070322	2
911	700	700	208	27	46	0.800000012	0.800000012	0.800000012	1	1887.801025	77.28290558	1335.633545	0.095765428	341.7139747	245.1363336	2
912	725	700	25	2	10	0.800000012	0.800000012	0.800000012	1	1904.416992	86.46853638	1308.820923	0.095765428	364.5854244	270.0787053	3
913	750	700	0	0	2	1	1	0.800000012	1	1923.703979	85.13373566	1315.422729	0.095765428	387.7197735	295.0308324	3
914	775	700	0	0	0	1	1	1	1	1939.911987	76.40841675	1342.377441	0.095765428	411.0726383	313.3920444	3
915	800	700	0	0	0	1	1	1	1	1954.71106	72.45191193	1339.17627	0.095765428	434.6087954	319.9593544	3
916	825	700	0	0	0	1	1	1	1	1970.584961	70.69167328	1335.100586	0.095765428	458.3000067	328.303828	3
917	850	700	NA	NA	NA	NA	NA	NA	NA	NA	NA	NA	NA	NA	NA	NA
918	875	700	NA	NA	NA	NA	NA	NA	NA	NA	NA	NA	NA	NA	NA	NA
919	900	700	NA	NA	NA	NA	NA	NA	NA	NA	NA	NA	NA	NA	NA	NA
920	925	700	NA	NA	NA	NA	NA	NA	NA	NA	NA	NA	NA	NA	NA	NA
921	950	700	NA	NA	NA	NA	NA	NA	NA	NA	NA	NA	NA	NA	NA	NA
922	975	700	NA	NA	NA	NA	NA	NA	NA	NA	NA	NA	NA	NA	NA	NA
923	1000	700	NA	NA	NA	NA	NA	NA	NA	NA	NA	NA	NA	NA	NA	NA
924	1025	700	NA	NA	NA	NA	NA	NA	NA	NA	NA	NA	NA	NA	NA	NA
925	1050	700	NA	NA	NA	NA	NA	NA	NA	NA	NA	NA	NA	NA	NA	NA
926	1075	700	NA	NA	NA	NA	NA	NA	NA	NA	NA	NA	NA	NA	NA	NA
927	1100	700	NA	NA	NA	NA	NA	NA	NA	NA	NA	NA	NA	NA	NA	NA
928	1125	700	NA	NA	NA	NA	NA	NA	NA	NA	NA	NA	NA	NA	NA	NA
929	1150	700	NA	NA	NA	NA	NA	NA	NA	NA	NA	NA	NA	NA	NA	NA
930	1175	700	NA	NA	NA	NA	NA	NA	NA	NA	NA	NA	NA	NA	NA	NA
931	1200	700	NA	NA	NA	NA	NA	NA	NA	NA	NA	NA	NA	NA	NA	NA
932	0	675	NA	NA	NA	NA	NA	NA	NA	NA	NA	NA	NA	NA	NA	NA
933	25	675	NA	NA	NA	NA	NA	NA	NA	NA	NA	NA	NA	NA	NA	NA
934	50	675	NA	NA	NA	NA	NA	NA	NA	NA	NA	NA	NA	NA	NA	NA
935	75	675	NA	NA	NA	NA	NA	NA	NA	NA	NA	NA	NA	NA	NA	NA
936	100	675	NA	NA	NA	NA	NA	NA	NA	NA	NA	NA	NA	NA	NA	NA
937	125	675	8	0	32	0.899999976	1	0.949999988	1	1720.709961	35.00135422	1097.280029	0.194815973	289.3512532	304.847945	2
938	150	675	105	16	25	0.89142859	0.800000012	1.008000016	1	1721.599976	51.97232437	987.3511963	0.194815973	266.6987792	281.5080719	2
939	175	675	51	2	39	0.933333337	1	1.107692361	1	1724.715942	62.21018982	881.3220825	0.194815973	244.5042535	258.4788571	3
940	200	675	37	0	27	0.821621597	1	0.933333337	1	1726.198975	65.89783478	860.2920532	0.194815973	222.9045112	235.8513188	3
941	225	675	50	0	33	0.800000012	1	0.848484874	1	1727.793945	66.36432648	849.0657959	0.194815973	202.0903566	213.7530575	2
942	250	675	37	0	35	0.810810804	1	0.857142866	1	1729.314941	63.88710403	863.4470215	0.194815973	182.3310269	192.366563	2
943	275	675	119	1	46	0.971428573	0.800000012	0.947826087	1	1732.987061	59.10693359	951.0627441	0.194815973	164.0082147	171.9576098	2
944	300	675	178	76	64	0.961797774	1.200000048	0.956250012	1	1741.406006	54.02795029	1073.082275	0.194815973	147.6576636	152.9180976	1
945	325	675	175	7	68	0.857142866	0.800000012	0.894117653	1	1752.088013	47.74651337	1126.032104	0.194815973	134.0032714	130.7039289	1
946	350	675	362	27	150	0.896132588	0.962962985	0.938666642	1	1763.104004	38.99146271	1182.66748	0.194815973	123.9393718	105.7553878	1
947	375	675	830	48	236	0.884819269	0.850000024	0.903389812	1	1768.81604	30.9028759	1170.499878	0.194815973	118.3852145	80.83864818	2
948	400	675	1373	199	283	0.886525869	1.023115635	0.904593647	1	1771.189941	29.42214584	1144.381348	0.194815973	117.9794479	55.9961788	2
949	425	675	1415	688	289	0.921554744	1.004651189	0.919031143	1	1772.302002	31.00447273	1134.321289	0.194815973	122.7731292	31.40472958	2
950	450	675	968	311	272	0.930165291	1.007073998	0.926470578	1	1774.899048	33.29812241	1117.048462	0.194815973	132.2018623	9.324271556	2
951	475	675	224	272	88	0.892857134	0.804411769	0.927272737	1	1779.385986	33.29262161	1186.106201	0.194815973	145.3665144	20.91953728	2
952	500	675	370	51	153	0.874594569	0.996078432	0.881045759	1	1786.692993	31.84375572	1238.070313	0.194815973	161.3552436	45.14766927	2
953	525	675	730	58	200	0.914520562	0.889655173	0.878000021	1	1792.515991	30.64783287	1273.082031	0.194815973	179.4146198	69.92136326	2
954	550	675	430	36	104	0.9544186	0.844444454	0.903846145	1	1798.709961	36.93064499	1322.649902	0.194815973	198.9816497	94.81393379	1
955	575	675	180	3	56	0.908888876	1.066666722	0.892857134	1	1811.618042	46.43800354	1350.835693	0.194815973	219.6537913	119.7512716	2
956	600	675	280	2	79	0.954285741	0.800000012	1.027848125	1	1821.817017	56.01812363	1368.297363	0.194815973	241.1470074	144.7102347	2
957	625	675	281	1	131	0.948042691	0.800000012	1.01374042	1	1835.207031	63.75579453	1353.647583	0.194815973	263.260271	169.6812808	2
958	650	675	601	17	130	0.993011653	1.082352996	1.003076911	1	1848.892944	66.04382324	1352.853638	0.194815973	285.8497183	194.6597597	2
959	675	675	270	6	101	1.103703737	1.200000048	1.017821789	1	1862.802002	67.63623047	1357.271362	0.194815973	308.8108686	219.6431357	2
960	700	675	87	8	46	0.800000012	0.800000012	0.808695674	1	1876.116943	72.69817352	1346.687988	0.095765428	332.0666254	244.6299083	2
961	725	675	64	6	23	0.800000012	0.800000012	0.800000012	1	1891.916992	81.89202118	1317.488892	0.095765428	355.5591861	269.6191333	2
962	750	675	0	0	0	1	1	1	1	1910.203003	86.08115387	1305.16626	0.095765428	379.2445464	284.0147329	3
963	775	675	0	0	0	1	1	1	1	1928.598999	81.10050201	1309.352783	0.095765428	403.0887211	289.0913065	3
964	800	675	0	0	0	1	1	1	1	1945.80896	75.11916351	1323.673096	0.095765428	427.06511	296.1979043	3
965	825	675	0	0	0	1	1	1	1	1961.68396	72.80693817	1331.553467	0.095765428	451.1526342	305.1927481	3
966	850	675	0	0	0	1	1	1	1	1977.410034	72.61045074	1317.178711	0.095765428	475.3343986	315.9145905	3
967	875	675	NA	NA	NA	NA	NA	NA	NA	NA	NA	NA	NA	NA	NA	NA
968	900	675	NA	NA	NA	NA	NA	NA	NA	NA	NA	NA	NA	NA	NA	NA
969	925	675	NA	NA	NA	NA	NA	NA	NA	NA	NA	NA	NA	NA	NA	NA
970	950	675	NA	NA	NA	NA	NA	NA	NA	NA	NA	NA	NA	NA	NA	NA
971	975	675	NA	NA	NA	NA	NA	NA	NA	NA	NA	NA	NA	NA	NA	NA
972	1000	675	NA	NA	NA	NA	NA	NA	NA	NA	NA	NA	NA	NA	NA	NA
973	1025	675	NA	NA	NA	NA	NA	NA	NA	NA	NA	NA	NA	NA	NA	NA
974	1050	675	NA	NA	NA	NA	NA	NA	NA	NA	NA	NA	NA	NA	NA	NA
975	1075	675	NA	NA	NA	NA	NA	NA	NA	NA	NA	NA	NA	NA	NA	NA
976	1100	675	NA	NA	NA	NA	NA	NA	NA	NA	NA	NA	NA	NA	NA	NA
977	1125	675	NA	NA	NA	NA	NA	NA	NA	NA	NA	NA	NA	NA	NA	NA
978	1150	675	NA	NA	NA	NA	NA	NA	NA	NA	NA	NA	NA	NA	NA	NA
979	1175	675	NA	NA	NA	NA	NA	NA	NA	NA	NA	NA	NA	NA	NA	NA
980	1200	675	NA	NA	NA	NA	NA	NA	NA	NA	NA	NA	NA	NA	NA	NA
981	0	650	NA	NA	NA	NA	NA	NA	NA	NA	NA	NA	NA	NA	NA	NA
982	25	650	NA	NA	NA	NA	NA	NA	NA	NA	NA	NA	NA	NA	NA	NA
983	50	650	NA	NA	NA	NA	NA	NA	NA	NA	NA	NA	NA	NA	NA	NA
984	75	650	NA	NA	NA	NA	NA	NA	NA	NA	NA	NA	NA	NA	NA	NA
985	100	650	NA	NA	NA	NA	NA	NA	NA	NA	NA	NA	NA	NA	NA	NA
986	125	650	NA	NA	NA	NA	NA	NA	NA	NA	NA	NA	NA	NA	NA	NA
987	150	650	589	286	140	1.026146054	1.07132864	0.988571405	1	1729.389038	36.90613937	1171.509277	0.194815973	256.6671814	273.1736528	2
988	175	650	217	115	79	0.873732746	0.800000012	0.840506315	1	1738.698975	41.59899521	1111.151123	0.194815973	233.521162	249.3759603	2
989	200	650	105	160	91	0.982857168	1.100000024	0.945054948	1	1743.483032	47.85808563	1029.716675	0.194815973	210.7990139	225.8382044	3
990	225	650	79	32	62	1.108860731	1.200000048	1.09677422	1	1745.411987	57.27600861	927.9073486	0.194815973	188.6539567	202.6509797	2
991	250	650	19	0	50	1.052631617	1	1.016000032	1	1746.598999	63.2137146	865.9799805	0.194815973	167.3152907	179.949839	2
992	275	650	34	3	30	0.882352948	0.800000012	0.946666658	1	1749.491943	64.77514648	893.5129395	0.194815973	147.1342844	157.9445142	2
993	300	650	33	0	60	0.969696999	1	0.986666679	1	1755.017944	64.20090485	915.1870728	0.194815973	128.6568645	136.97078	2
994	325	650	98	3	95	1.04897964	1.200000048	1.018947363	1	1761.69397	58.17041397	981.3948364	0.194815973	112.7239101	117.5819696	1
995	350	650	218	12	146	1.020183444	1.166666627	0.983561635	1	1768.110962	49.68028259	1065.262207	0.194815973	100.5523298	100.6977883	1
996	375	650	483	52	172	0.868737042	1.076923132	0.951162815	1	1774.899048	43.36470032	1083.658813	0.194815973	93.62084257	86.81507381	1
997	400	650	659	29	178	0.882549345	0.800000012	0.946067393	1	1778.38501	42.31315994	1053.245361	0.194815973	93.10721397	64.32372844	1
998	425	650	526	94	205	0.923954368	0.800000012	0.915121973	1	1779.609009	42.10762024	1024.835571	0.194815973	99.11127293	44.58953958	1
999	450	650	291	11	164	0.995189011	1.090909123	0.897560954	1	1783.207031	39.35499191	1089.836792	0.194815973	110.5763788	32.99866725	1
1000	475	650	178	6	93	0.928089917	0.800000012	0.90752691	1	1786.98999	34.72577667	1106.793701	0.194815973	126.0207391	37.94202209	1
1001	500	650	287	35	115	0.865505219	0.800000012	0.893913031	1	1791.107056	31.85775757	1203.69165	0.194815973	144.1711407	55.13875262	2
1002	525	650	820	224	244	0.986829281	1.005357146	0.957377076	1	1798.488037	31.47262001	1199.473633	0.194815973	164.132291	76.7526354	2
1003	550	650	628	139	76	1.038216591	0.83453238	0.968421042	1	1803.902954	26.66044807	1215.799561	0.194815973	185.3199937	99.95825149	2
1004	575	650	338	9	69	1.044970393	1.111111164	0.904347837	1	1808.317017	27.83791351	1333.525635	0.194815973	207.3586053	123.8641879	2
1005	600	650	424	32	59	0.871698141	0.800000012	0.949152529	1	1815.883057	40.91810608	1336.893311	0.194815973	230.0036572	148.1317726	2
1006	625	650	340	39	108	0.950588226	0.830769241	0.962962985	1	1827.714966	50.98620605	1331.981079	0.194815973	253.0924208	172.608537	2
1007	650	650	627	34	112	1.012440205	0.870588243	0.978571415	1	1840.287964	55.44081116	1344.123047	0.194815973	276.5137693	197.216612	2
1008	675	650	656	77	145	1.021951199	0.851948023	1.053793073	1	1853.417969	59.03166962	1352.054688	0.194815973	300.1898661	221.9123184	2
1009	700	650	50	18	24	0.800000012	0.800000012	0.866666675	1	1866.510986	65.7948761	1340.654297	0.095765428	324.0648806	246.6693375	2
1010	725	650	24	15	43	0.800000012	0.800000012	0.800000012	1	1882.311035	75.46555328	1319.578247	0.095765428	348.0978856	256.1526176	2
1011	750	650	1	0	4	0.800000012	1	0.800000012	1	1899.410034	83.5025177	1296.429321	0.095765428	372.2582828	259.3715067	3
1012	775	650	0	0	0	1	1	1	1	1919.587036	86.88993073	1305.6521	0.095765428	396.5227865	264.9207306	3
1013	800	650	0	0	0	1	1	1	1	1936.387939	81.59573364	1319.551147	0.095765428	420.8733911	272.6580431	3
1014	825	650	0	0	0	1	1	1	1	1953.412964	75.46678162	1318.026855	0.095765428	445.2959718	282.4036535	3
1015	850	650	0	0	0	1	1	1	1	1969.991943	73.70700836	1323.204834	0.095765428	469.7793031	293.9578856	3
1016	875	650	NA	NA	NA	NA	NA	NA	NA	NA	NA	NA	NA	NA	NA	NA
1017	900	650	NA	NA	NA	NA	NA	NA	NA	NA	NA	NA	NA	NA	NA	NA
1018	925	650	NA	NA	NA	NA	NA	NA	NA	NA	NA	NA	NA	NA	NA	NA
1019	950	650	NA	NA	NA	NA	NA	NA	NA	NA	NA	NA	NA	NA	NA	NA
1020	975	650	NA	NA	NA	NA	NA	NA	NA	NA	NA	NA	NA	NA	NA	NA
1021	1000	650	NA	NA	NA	NA	NA	NA	NA	NA	NA	NA	NA	NA	NA	NA
1022	1025	650	NA	NA	NA	NA	NA	NA	NA	NA	NA	NA	NA	NA	NA	NA
1023	1050	650	NA	NA	NA	NA	NA	NA	NA	NA	NA	NA	NA	NA	NA	NA
1024	1075	650	NA	NA	NA	NA	NA	NA	NA	NA	NA	NA	NA	NA	NA	NA
1025	1100	650	NA	NA	NA	NA	NA	NA	NA	NA	NA	NA	NA	NA	NA	NA
1026	1125	650	NA	NA	NA	NA	NA	NA	NA	NA	NA	NA	NA	NA	NA	NA
1027	1150	650	NA	NA	NA	NA	NA	NA	NA	NA	NA	NA	NA	NA	NA	NA
1028	1175	650	NA	NA	NA	NA	NA	NA	NA	NA	NA	NA	NA	NA	NA	NA
1029	1200	650	NA	NA	NA	NA	NA	NA	NA	NA	NA	NA	NA	NA	NA	NA
1030	0	625	NA	NA	NA	NA	NA	NA	NA	NA	NA	NA	NA	NA	NA	NA
1031	25	625	NA	NA	NA	NA	NA	NA	NA	NA	NA	NA	NA	NA	NA	NA
1032	50	625	NA	NA	NA	NA	NA	NA	NA	NA	NA	NA	NA	NA	NA	NA
1033	75	625	NA	NA	NA	NA	NA	NA	NA	NA	NA	NA	NA	NA	NA	NA
1034	100	625	NA	NA	NA	NA	NA	NA	NA	NA	NA	NA	NA	NA	NA	NA
1035	125	625	NA	NA	NA	NA	NA	NA	NA	NA	NA	NA	NA	NA	NA	NA
1036	150	625	526	216	96	1.015969634	1.146296263	0.975000024	1	1733.284058	54.94754028	1227.77356	0.194815973	248.7525782	266.928632	2
1037	175	625	499	19	118	0.892184377	0.800000012	0.928813577	1	1741.517944	32.85285568	1264.517822	0.194815973	224.7930966	242.5189056	2
1038	200	625	478	35	133	0.953138053	0.845714271	0.887218058	1	1748.713013	29.16607475	1249.041992	0.194815973	201.087114	218.2428569	2
1039	225	625	269	19	88	1.033457279	0.842105269	0.931818187	1	1756.390991	33.21356964	1187.651611	0.194815973	177.7360924	194.1506363	1
1040	250	625	206	30	88	0.982524276	1.146666646	0.963636339	1	1761.916992	41.35386658	1090.720947	0.194815973	154.9006445	170.3202706	1
1041	275	625	385	1074	114	0.923636377	0.952327728	0.957894742	1	1763.883057	53.93338013	990.0810547	0.194815973	132.8469074	146.8792687	2
1042	300	625	207	38	125	0.925603867	1.031578898	0.9824	1	1770.892944	63.53684998	921.5646362	0.194815973	112.0374577	124.0485573	2
1043	325	625	165	6	153	0.921212137	0.933333337	0.949019611	1	1777.30896	65.37289429	906.4241333	0.194815973	93.30853693	102.2378089	1
1044	350	625	351	12	113	0.90484333	1.133333325	0.991150439	1	1782.910034	63.09418106	906.1761475	0.194815973	78.17016178	82.26235209	1
1045	375	625	142	1	82	0.861971855	1.200000048	0.965853631	1	1787.694946	57.7371521	955.4777832	0.194815973	69.0265552	65.81504061	1
1046	400	625	135	2	67	0.888888896	0.800000012	0.931343257	1	1791.812012	53.77294159	978.3800659	0.194815973	68.32829906	56.0905034	1
1047	425	625	197	2	54	0.982741117	0.800000012	0.918518543	1	1794.482056	50.12675476	954.8164673	0.194815973	76.30758535	56.66277059	1
1048	450	625	100	3	80	0.944000006	0.933333337	0.970000029	1	1792.886963	43.56797409	1037.807861	0.194815973	90.70247357	57.80036367	1
1049	475	625	113	0	93	1.040707946	1	0.946236551	1	1796.29895	36.47084045	1092.664063	0.194815973	109.0001369	60.75826726	1
1050	500	625	249	29	167	1.129317284	1.186206937	0.994011998	1	1796.781982	33.13661194	1144.949707	0.194815973	129.5574042	72.74786622	2
1051	525	625	197	2	82	1.096446753	1.200000048	1.014634132	1	1802.790039	33.67963791	1172.664917	0.194815973	151.4569645	90.23822383	2
1052	550	625	245	8	58	1.123265266	1.149999976	1	1	1807.909058	27.49121666	1189.208496	0.194815973	174.1932927	110.6509017	2
1053	575	625	388	15	80	0.953608274	1.146666646	0.985000014	1	1809.985962	26.51979637	1202.99585	0.194815973	197.4775794	132.6435337	2
1054	600	625	248	5	60	0.914516151	0.800000012	0.99333334	1	1816.514038	32.88499069	1232.547852	0.194815973	221.1368027	151.4929979	2
1055	625	625	310	29	105	1	1.186206937	1.024761915	1	1826.786987	38.90983963	1300.023438	0.194815973	245.0623933	170.5804309	2
1056	650	625	230	35	77	0.996521711	1.188571453	1.007792234	1	1836.615967	43.92008972	1324.023071	0.194815973	269.1833348	191.0372697	2
1057	675	625	495	25	131	1.050505042	1.200000048	1.029007673	1	1847.706055	47.48386765	1341.891846	0.194815973	293.4514592	212.4683351	2
1058	700	625	177	19	80	1.014689207	1.136842132	1.065000057	1	1858.685059	54.51398468	1343.125	0.095765428	317.8330537	230.3561557	2
1059	725	625	21	159	20	0.800000012	0.802515745	0.819999993	1	1872.81604	67.44129181	1338.994995	0.095765428	342.3038725	231.2431047	2
1060	750	625	78	1	33	0.800000012	0.800000012	0.800000012	1	1888.282959	76.83535004	1333.115723	0.095765428	366.8460607	234.8037233	2
1061	775	625	20	1	0	0.800000012	0.800000012	1	1	1903.48999	86.83227539	1288.413452	0.095765428	391.4461948	240.9194959	3
1062	800	625	33	2	4	0.800000012	0.800000012	0.800000012	1	1926.484985	86.82266235	1270.650269	0.095765428	416.0939972	249.402523	3
1063	825	625	0	0	0	1	1	1	1	1944.400024	78.33423615	1310.999756	0.095765428	440.7814715	260.0212174	3
1064	850	625	0	0	0	1	1	1	1	1961.498047	74.74134064	1322.719971	0.095765428	465.5023059	272.526051	3
1065	875	625	0	0	1	1	1	0.800000012	1	1977.410034	72.09023285	1340.549438	0.095765428	490.2514538	286.6703045	3
1066	900	625	NA	NA	NA	NA	NA	NA	NA	NA	NA	NA	NA	NA	NA	NA
1067	925	625	NA	NA	NA	NA	NA	NA	NA	NA	NA	NA	NA	NA	NA	NA
1068	950	625	NA	NA	NA	NA	NA	NA	NA	NA	NA	NA	NA	NA	NA	NA
1069	975	625	NA	NA	NA	NA	NA	NA	NA	NA	NA	NA	NA	NA	NA	NA
1070	1000	625	NA	NA	NA	NA	NA	NA	NA	NA	NA	NA	NA	NA	NA	NA
1071	1025	625	NA	NA	NA	NA	NA	NA	NA	NA	NA	NA	NA	NA	NA	NA
1072	1050	625	NA	NA	NA	NA	NA	NA	NA	NA	NA	NA	NA	NA	NA	NA
1073	1075	625	NA	NA	NA	NA	NA	NA	NA	NA	NA	NA	NA	NA	NA	NA
1074	1100	625	NA	NA	NA	NA	NA	NA	NA	NA	NA	NA	NA	NA	NA	NA
1075	1125	625	NA	NA	NA	NA	NA	NA	NA	NA	NA	NA	NA	NA	NA	NA
1076	1150	625	NA	NA	NA	NA	NA	NA	NA	NA	NA	NA	NA	NA	NA	NA
1077	1175	625	NA	NA	NA	NA	NA	NA	NA	NA	NA	NA	NA	NA	NA	NA
1078	1200	625	NA	NA	NA	NA	NA	NA	NA	NA	NA	NA	NA	NA	NA	NA
1079	0	600	NA	NA	NA	NA	NA	NA	NA	NA	NA	NA	NA	NA	NA	NA
1080	25	600	NA	NA	NA	NA	NA	NA	NA	NA	NA	NA	NA	NA	NA	NA
1081	50	600	NA	NA	NA	NA	NA	NA	NA	NA	NA	NA	NA	NA	NA	NA
1082	75	600	NA	NA	NA	NA	NA	NA	NA	NA	NA	NA	NA	NA	NA	NA
1083	100	600	NA	NA	NA	NA	NA	NA	NA	NA	NA	NA	NA	NA	NA	NA
1084	125	600	NA	NA	NA	NA	NA	NA	NA	NA	NA	NA	NA	NA	NA	NA
1085	150	600	220	53	45	1.00363636	1.200000048	0.968888879	1	1732.689941	84.27770233	1223.797852	0.194815973	243.161774	262.9219363	2
1086	175	600	766	375	101	0.959268928	1.000533342	0.906930685	1	1743.890991	37.86775208	1305.266724	0.194815973	218.5903462	238.1018051	2
1087	200	600	1203	576	216	0.997506261	0.848611116	0.90370369	1	1750.197021	28.9675312	1332.676514	0.194815973	194.1283868	213.323685	2
1088	225	600	463	32	128	1.041036725	1	0.96875	1	1757.207031	31.37763977	1302.282715	0.194815973	169.8232072	188.6041346	1
1089	250	600	344	9	123	0.933720946	0.933333337	0.998373985	1	1765.404053	31.80857468	1259.119385	0.194815973	145.7532601	163.9696453	1
1090	275	600	1173	510	256	0.964023888	0.829019606	0.918749988	1	1774.416016	38.47880173	1170.115479	0.194815973	122.0577894	139.4652988	2
1091	300	600	561	151	172	0.910516918	0.929801345	0.904651165	1	1784.281982	44.99521255	1146.455933	0.194815973	99.00603564	115.1741923	2
1092	325	600	301	162	111	0.918272436	0.851851881	0.9297297	1	1791.996948	47.51312637	1087.167236	0.194815973	77.17697988	91.26674954	1
1093	350	600	225	125	85	0.999111116	0.9824	0.941176474	1	1798.488037	48.47206879	1038.366699	0.194815973	57.96876187	68.14796087	1
1094	375	600	572	246	100	0.911888123	0.926829278	0.899999976	1	1802.08606	46.16453934	1026.035522	0.194815973	44.8828306	46.99648467	1
1095	400	600	939	485	204	0.938445151	0.852783501	0.917647064	1	1804.088013	41.38851547	1065.813599	0.194815973	43.80136542	31.9874127	1
1096	425	600	513	130	153	0.993372321	0.818461537	0.9751634	1	1806.203003	37.0743103	1099.115967	0.194815973	55.43149594	32.98059386	2
1097	450	600	601	42	167	1.079534054	0.961904764	0.958083808	1	1804.311035	35.38684464	1075.192139	0.194815973	74.00501248	49.01269806	2
1098	475	600	254	66	156	1.066141725	0.981818199	0.994871795	1	1804.792969	33.66103363	1121.399536	0.194815973	95.55539232	70.47531179	1
1099	500	600	88	6	58	1.154545426	1.066666722	0.986206889	1	1805.385986	34.52253723	1114.659058	0.194815973	118.4690851	79.37652929	1
1100	525	600	204	47	88	1.164705873	0.94468087	1.063636422	1	1810.912964	37.6384697	1128.508911	0.194815973	142.0880546	86.30288756	2
1101	550	600	345	8	95	0.964637697	0.850000024	1.010526299	1	1815.104004	36.08528137	1127.458496	0.194815973	166.1117286	99.22571945	2
1102	575	600	398	22	84	0.908542693	0.818181813	1.019047618	1	1818.405029	36.59035873	1087.282837	0.194815973	190.3869678	116.1606577	2
1103	600	600	329	24	73	0.970212758	1	0.953424633	1	1822.708008	33.14143372	1140.20105	0.194815973	214.8285099	135.6128807	2
1104	625	600	253	0	74	1.005533576	1	1.027027011	1	1827.01001	30.02370453	1246.671875	0.194815973	239.385421	156.6474015	2
1105	650	600	194	0	82	1.127835035	1	1.102439046	1	1835.911987	34.66919708	1291.0177	0.194815973	264.0255119	178.7063608	2
1106	675	600	499	30	99	1.123847723	1.200000048	1.078787923	1	1845.592041	38.12783051	1324.040527	0.194815973	288.7274875	201.4535142	2
1107	700	600	449	47	149	1.126057863	1.191489339	1.071140885	1	1855.197998	41.47535706	1350.232422	0.095765428	313.4767187	205.3610686	2
1108	725	600	95	1	20	0.879999995	1.200000048	0.920000017	1	1863.989014	55.57368088	1349.786499	0.095765428	338.2628332	206.3554785	2
1109	750	600	181	31	47	0.848618805	0.993548393	0.808510661	1	1879.900024	68.09333038	1311.581177	0.095765428	363.0782773	210.3378199	2
1110	775	600	73	8	1	0.800000012	0.800000012	0.800000012	1	1895.996948	79.47596741	1271.68689	0.095765428	387.9174223	217.1437623	2
1111	800	600	49	4	10	0.800000012	0.800000012	0.800000012	1	1917.80603	85.43421936	1288.244507	0.095765428	412.7759897	226.5189363	3
1112	825	600	0	0	0	1	1	1	1	1934.793945	81.23040771	1312.36084	0.095765428	437.6506698	238.1601215	3
1113	850	600	0	0	0	1	1	1	1	1952.781982	77.62960815	1327.749146	0.095765428	462.5388632	251.7531698	3
1114	875	600	0	0	0	1	1	1	1	1967.692017	74.09117889	1321.90979	0.095765428	487.4384998	267.0001376	3
1115	900	600	0	0	0	1	1	1	1	1985.310059	73.02810669	1296.186279	0.095765428	512.3479113	283.6344275	3
1116	925	600	0	0	0	1	1	1	1	2002.817017	65.41346741	1312.016846	0.095765428	537.2657381	301.4264479	3
1117	950	600	NA	NA	NA	NA	NA	NA	NA	NA	NA	NA	NA	NA	NA	NA
1118	975	600	NA	NA	NA	NA	NA	NA	NA	NA	NA	NA	NA	NA	NA	NA
1119	1000	600	NA	NA	NA	NA	NA	NA	NA	NA	NA	NA	NA	NA	NA	NA
1120	1025	600	NA	NA	NA	NA	NA	NA	NA	NA	NA	NA	NA	NA	NA	NA
1121	1050	600	NA	NA	NA	NA	NA	NA	NA	NA	NA	NA	NA	NA	NA	NA
1122	1075	600	NA	NA	NA	NA	NA	NA	NA	NA	NA	NA	NA	NA	NA	NA
1123	1100	600	NA	NA	NA	NA	NA	NA	NA	NA	NA	NA	NA	NA	NA	NA
1124	1125	600	NA	NA	NA	NA	NA	NA	NA	NA	NA	NA	NA	NA	NA	NA
1125	1150	600	NA	NA	NA	NA	NA	NA	NA	NA	NA	NA	NA	NA	NA	NA
1126	1175	600	NA	NA	NA	NA	NA	NA	NA	NA	NA	NA	NA	NA	NA	NA
1127	1200	600	NA	NA	NA	NA	NA	NA	NA	NA	NA	NA	NA	NA	NA	NA
1128	0	575	NA	NA	NA	NA	NA	NA	NA	NA	NA	NA	NA	NA	NA	NA
1129	25	575	NA	NA	NA	NA	NA	NA	NA	NA	NA	NA	NA	NA	NA	NA
1130	50	575	NA	NA	NA	NA	NA	NA	NA	NA	NA	NA	NA	NA	NA	NA
1131	75	575	NA	NA	NA	NA	NA	NA	NA	NA	NA	NA	NA	NA	NA	NA
1132	100	575	NA	NA	NA	NA	NA	NA	NA	NA	NA	NA	NA	NA	NA	NA
1133	125	575	NA	NA	NA	NA	NA	NA	NA	NA	NA	NA	NA	NA	NA	NA
1134	150	575	NA	NA	NA	NA	NA	NA	NA	NA	NA	NA	NA	NA	NA	NA
1135	175	575	220	258	47	0.969090939	1.089922428	0.961702108	1	1742	52.66124344	1336.828857	0.194815973	215.1314542	236.2615491	2
1136	200	575	777	467	131	1.000257373	1.007280469	0.998473287	1	1748.48999	37.38271713	1354.875488	0.194815973	190.2252185	211.2677083	2
1137	225	575	548	189	126	1.035766482	1.020105839	0.942857146	1	1758.394043	36.91463089	1271.782227	0.194815973	165.3472856	186.2755206	2
1138	250	575	606	95	148	0.946534634	0.917894721	0.943243265	1	1766.998047	33.48367691	1296.712646	0.194815973	140.5126898	161.2857544	2
1139	275	575	1071	15	250	0.921755373	0.906666696	0.91839999	1	1775.491943	36.05031204	1298.928467	0.194815973	115.7493288	136.2997416	2
1140	300	575	714	282	181	0.889075637	0.809929073	0.92817682	1	1784.689941	38.54380035	1290.515869	0.194815973	91.11530197	111.3200098	2
1141	325	575	709	34	137	0.870521843	0.847058833	0.902189791	1	1795.890991	36.21711731	1275.697266	0.194815973	66.75394658	86.35200965	2
1142	350	575	196	8	64	0.977551043	0.949999988	0.912500024	1	1805.015991	28.81723022	1292.293579	0.194815973	43.12981003	61.41005269	2
1143	375	575	1010	1039	201	0.909702957	0.847738206	0.905472636	1	1810.615967	21.16619301	1257.528809	0.194815973	22.67755814	36.54749747	2
1144	400	575	1599	1998	573	0.969605982	0.92592591	0.952879608	1	1812.099976	19.56090164	1229.44812	0.194815973	20.45391828	12.25742923	2
1145	425	575	1394	1725	626	0.967288375	0.892521739	1.013418555	1	1812.099976	20.73134232	1214.485962	0.194815973	39.65417888	14.65501864	2
1146	450	575	759	104	279	0.955467701	0.80384618	0.989247322	1	1811.505981	23.12573814	1185.954102	0.194815973	63.05985278	39.10619607	2
1147	475	575	726	13	149	1.023691416	0.923076928	1.041610718	1	1812.21106	25.61356163	1179.209473	0.194815973	87.35351259	55.62196869	2
1148	500	575	543	28	198	0.948802948	1.071428537	1.016161561	1	1813.213013	30.10889626	1159.373535	0.194815973	111.9585963	54.69331222	2
1149	525	575	315	38	140	1.012063503	0.873684227	1.017142892	1	1818.405029	34.65256119	1154.496094	0.194815973	136.7070533	64.33438739	2
1150	550	575	204	75	131	0.986274481	1.173333287	1.065648913	1	1823.485962	35.95981216	1147.796631	0.194815973	161.5329983	80.84842856	2
1151	575	575	418	6	134	1.090909123	1.200000048	1.053731322	1	1828.010986	37.72107315	1089.433228	0.194815973	186.4054739	100.9159224	2
1152	600	575	416	7	115	1.149038434	1.08571434	1.099130392	1	1831.015991	35.40367126	1098.873657	0.194815973	211.3080496	122.807078	2
1153	625	575	223	1	92	1.173094153	1.200000048	1.130434752	1	1833.203979	29.81347656	1143.506226	0.194815973	236.2312065	145.7022079	2
1154	650	575	442	120	103	1.144796371	1.200000048	1.110679626	1	1837.505981	26.40449333	1245.820313	0.194815973	261.1690527	169.1942328	2
1155	675	575	442	59	165	1.089592814	1.003389835	1.122424245	1	1844.293945	28.74394035	1311.251953	0.194815973	286.1177471	182.6826852	2
1156	700	575	502	149	158	1.082071662	1.200000048	1.09873414	1	1852.083008	31.61280251	1338.398682	0.095765428	311.0746797	180.3673432	2
1157	725	575	222	0	53	1.048648596	1	1.056603789	1	1859.909058	44.86491776	1332.855591	0.095765428	336.0380149	181.4987424	2
1158	750	575	40	22	38	0.860000014	0.800000012	0.863157868	1	1873.891968	61.79197693	1317.307129	0.095765428	361.0064246	186.0140008	2
1159	775	575	100	29	41	0.800000012	0.800000012	0.800000012	1	1889.506958	70.99420929	1311.364014	0.095765428	385.9789239	193.6765951	2
1160	800	575	76	5	15	0.800000012	0.800000012	0.800000012	1	1905.78894	80.56756592	1313.750122	0.095765428	410.9547674	204.1324043	3
1161	825	575	0	0	0	1	1	1	1	1924.296997	84.52629089	1305.211426	0.095765428	435.9333802	216.9780023	3
1162	850	575	0	0	0	1	1	1	1	1941.989014	81.39771271	1293.998291	0.095765428	460.9143121	231.8164543	3
1163	875	575	0	0	0	1	1	1	1	1961.312988	77.65548706	1284.227661	0.095765428	485.8972054	248.2907237	3
1164	900	575	0	0	0	1	1	1	1	1979.302002	77.34255219	1293.727783	0.095765428	510.8817724	266.0971599	3
1165	925	575	0	0	0	1	1	1	1	1997.697998	72.1634903	1311.446777	0.095765428	535.8677789	284.9861637	3
1166	950	575	0	0	0	1	1	1	1	2013.090942	65.42266846	1317.400024	0.095765428	560.8550326	304.7565069	3
1167	975	575	NA	NA	NA	NA	NA	NA	NA	NA	NA	NA	NA	NA	NA	NA
1168	1000	575	NA	NA	NA	NA	NA	NA	NA	NA	NA	NA	NA	NA	NA	NA
1169	1025	575	NA	NA	NA	NA	NA	NA	NA	NA	NA	NA	NA	NA	NA	NA
1170	1050	575	NA	NA	NA	NA	NA	NA	NA	NA	NA	NA	NA	NA	NA	NA
1171	1075	575	NA	NA	NA	NA	NA	NA	NA	NA	NA	NA	NA	NA	NA	NA
1172	1100	575	NA	NA	NA	NA	NA	NA	NA	NA	NA	NA	NA	NA	NA	NA
1173	1125	575	NA	NA	NA	NA	NA	NA	NA	NA	NA	NA	NA	NA	NA	NA
1174	1150	575	NA	NA	NA	NA	NA	NA	NA	NA	NA	NA	NA	NA	NA	NA
1175	1175	575	NA	NA	NA	NA	NA	NA	NA	NA	NA	NA	NA	NA	NA	NA
1176	1200	575	NA	NA	NA	NA	NA	NA	NA	NA	NA	NA	NA	NA	NA	NA
1177	0	550	NA	NA	NA	NA	NA	NA	NA	NA	NA	NA	NA	NA	NA	NA
1178	25	550	NA	NA	NA	NA	NA	NA	NA	NA	NA	NA	NA	NA	NA	NA
1179	50	550	NA	NA	NA	NA	NA	NA	NA	NA	NA	NA	NA	NA	NA	NA
1180	75	550	NA	NA	NA	NA	NA	NA	NA	NA	NA	NA	NA	NA	NA	NA
1181	100	550	NA	NA	NA	NA	NA	NA	NA	NA	NA	NA	NA	NA	NA	NA
1182	125	550	NA	NA	NA	NA	NA	NA	NA	NA	NA	NA	NA	NA	NA	NA
1183	150	550	NA	NA	NA	NA	NA	NA	NA	NA	NA	NA	NA	NA	NA	NA
1184	175	550	NA	NA	NA	NA	NA	NA	NA	NA	NA	NA	NA	NA	NA	NA
1185	200	550	NA	NA	NA	NA	NA	NA	NA	NA	NA	NA	NA	NA	NA	NA
1186	225	550	NA	NA	NA	NA	NA	NA	NA	NA	NA	NA	NA	NA	NA	NA
1187	250	550	799	61	157	0.969712138	1.049180269	0.927388549	1	1767.109985	36.53982925	1348.0802	0.194815973	139.6195515	162.4504373	2
1188	275	550	1207	98	270	0.943827689	0.910204053	0.93037039	1	1775.603027	35.85830307	1328.17749	0.194815973	114.6634653	137.6759586	2
1189	300	550	1244	246	207	0.931511283	0.874796748	0.91400969	1	1784.802002	37.372509	1327.199829	0.194815973	89.73183055	113.0008609	2
1190	325	550	755	98	187	0.866225183	0.800000012	0.891978621	1	1794.185059	36.34736252	1365.844238	0.194815973	64.85285301	88.50830227	2
1191	350	550	119	80	98	0.917647064	0.800000012	0.902040839	1	1801.900024	33.4513588	1386.068237	0.194815973	40.12460185	64.40686742	2
1192	375	550	122	11	92	0.947540998	1.090909123	0.960869551	1	1809.800049	24.71064949	1393.307007	0.194815973	16.25037856	41.38562034	2
1193	400	550	NA	NA	NA	NA	NA	NA	NA	NA	NA	NA	NA	NA	NA	NA
1194	425	550	NA	NA	NA	NA	NA	NA	NA	NA	NA	NA	NA	NA	NA	NA
1195	450	550	690	250	253	1.037101507	0.815999985	1.030830026	1	1816.217041	15.97215462	1234.547241	0.194815973	61.0438219	43.66170601	2
1196	475	550	579	55	167	1.013471484	0.901818156	1.003592849	1	1817.218018	20.43694115	1227.198853	0.194815973	85.90948331	32.16408558	2
1197	500	550	435	185	194	0.998620689	0.864864886	1	1	1819.295044	24.97648239	1200.913086	0.194815973	110.835601	30.53004097	2
1198	525	550	249	121	144	0.978313267	1.186776876	1.055555582	1	1824.895996	29.68930244	1222.677246	0.194815973	135.7888861	45.60305254	2
1199	550	550	461	80	204	0.980477214	1.190000057	1.050980449	1	1829.494995	32.88968658	1182.219238	0.194815973	160.7566879	66.91183304	2
1200	575	550	517	15	199	1.105609298	1.200000048	1.115577936	1	1836.505005	32.18305206	1165.005737	0.194815973	185.7331522	90.13738626	2
1201	600	550	523	381	231	1.154110909	1.190551162	1.130735874	1	1839.916992	28.67785645	1154.556274	0.194815973	210.7151987	114.1153075	2
1202	625	550	819	42	234	1.122832775	1.152380943	1.088888884	1	1841.214966	26.19748878	1155.217041	0.194815973	235.7010524	138.4552578	2
1203	650	550	786	29	241	1.145038128	1.200000048	1.112033248	1	1842.514038	23.42163658	1199.05249	0.194815973	260.6896186	162.9951331	2
1204	675	550	661	69	254	1.101361632	1.200000048	1.116535425	1	1845.592041	23.12163925	1246.976074	0.194815973	285.6801855	158.0575006	2
1205	700	550	407	27	114	1.098771453	1.140740752	1.073684216	1	1851.489014	23.18608665	1294.084595	0.095765428	310.6722702	155.3756367	2
1206	725	550	489	756	105	1.074028611	0.842328072	1.03619051	1	1857.682983	34.22650528	1328.626343	0.095765428	335.6655339	156.6875984	2
1207	750	550	88	3	32	0.840909064	0.800000012	0.875	1	1868.514038	52.0662384	1330.530151	0.095765428	360.6597313	161.8963202	2
1208	775	550	192	42	38	0.839583337	0.800000012	0.821052611	1	1882.496948	59.9771347	1343.965698	0.095765428	385.6546809	170.6453442	2
1209	800	550	41	0	18	0.800000012	1	0.800000012	1	1894.88501	70.90088654	1321.277954	0.095765428	410.6502454	182.4260083	2
1210	825	550	28	0	3	0.800000012	1	0.800000012	1	1913.801025	85.45684814	1279.885864	0.095765428	435.6463189	196.6943402	3
1211	850	550	0	0	0	1	1	1	1	1934.905029	86.489151	1275.214844	0.095765428	460.6428185	212.9508828	3
1212	875	550	0	0	0	1	1	1	1	1953.301025	80.62640381	1305.943726	0.095765428	485.6396786	230.7758512	3
1213	900	550	0	0	0	1	1	1	1	1970.28894	79.41333008	1301.814453	0.095765428	510.636846	249.8337617	3
1214	925	550	0	0	0	1	1	1	1	1988.5	76.17958832	1299.636353	0.095765428	535.6342779	269.8635275	3
1215	950	550	0	0	0	1	1	1	1	2005.784058	70.47013855	1309.651733	0.095765428	560.6319388	290.6643055	3
1216	975	550	0	0	0	1	1	1	1	2021.694946	67.44416046	1311.445557	0.095765428	585.6297994	312.081966	3
1217	1000	550	NA	NA	NA	NA	NA	NA	NA	NA	NA	NA	NA	NA	NA	NA
1218	1025	550	NA	NA	NA	NA	NA	NA	NA	NA	NA	NA	NA	NA	NA	NA
1219	1050	550	NA	NA	NA	NA	NA	NA	NA	NA	NA	NA	NA	NA	NA	NA
1220	1075	550	NA	NA	NA	NA	NA	NA	NA	NA	NA	NA	NA	NA	NA	NA
1221	1100	550	NA	NA	NA	NA	NA	NA	NA	NA	NA	NA	NA	NA	NA	NA
1222	1125	550	NA	NA	NA	NA	NA	NA	NA	NA	NA	NA	NA	NA	NA	NA
1223	1150	550	NA	NA	NA	NA	NA	NA	NA	NA	NA	NA	NA	NA	NA	NA
1224	1175	550	NA	NA	NA	NA	NA	NA	NA	NA	NA	NA	NA	NA	NA	NA
1225	1200	550	NA	NA	NA	NA	NA	NA	NA	NA	NA	NA	NA	NA	NA	NA
1226	0	525	NA	NA	NA	NA	NA	NA	NA	NA	NA	NA	NA	NA	NA	NA
1227	25	525	NA	NA	NA	NA	NA	NA	NA	NA	NA	NA	NA	NA	NA	NA
1228	50	525	NA	NA	NA	NA	NA	NA	NA	NA	NA	NA	NA	NA	NA	NA
1229	75	525	NA	NA	NA	NA	NA	NA	NA	NA	NA	NA	NA	NA	NA	NA
1230	100	525	NA	NA	NA	NA	NA	NA	NA	NA	NA	NA	NA	NA	NA	NA
1231	125	525	NA	NA	NA	NA	NA	NA	NA	NA	NA	NA	NA	NA	NA	NA
1232	150	525	NA	NA	NA	NA	NA	NA	NA	NA	NA	NA	NA	NA	NA	NA
1233	175	525	NA	NA	NA	NA	NA	NA	NA	NA	NA	NA	NA	NA	NA	NA
1234	200	525	NA	NA	NA	NA	NA	NA	NA	NA	NA	NA	NA	NA	NA	NA
1235	225	525	NA	NA	NA	NA	NA	NA	NA	NA	NA	NA	NA	NA	NA	NA
1236	250	525	284	137	57	0.991549313	1.086131334	0.947368443	1	1764.291016	58.20087814	1363.651123	0.194815973	143.1552385	167.383376	2
1237	275	525	951	284	209	0.929547846	1.164788723	0.945454538	1	1773.599976	46.21424103	1393.105957	0.194815973	118.9433203	143.4633039	2
1238	300	525	1619	156	281	0.901544154	0.864102542	0.909608543	1	1782.390991	42.39863586	1392.487427	0.194815973	95.13992103	119.9843514	2
1239	325	525	869	79	241	0.896662831	0.810126603	0.939419091	1	1789.697998	37.06542206	1390.399902	0.194815973	72.1505073	97.2664874	2
1240	350	525	324	46	217	1.001234531	1.052173972	0.95299542	1	1796.892944	33.95462799	1386.283569	0.194815973	51.08607279	75.99535888	2
1241	375	525	384	37	179	1.015625	1.135135174	0.981005609	1	1804.014038	29.51962852	1390.715698	0.194815973	35.55106135	57.79117209	2
1242	400	525	448	174	243	0.966071427	1.055172443	0.96790123	1	1809.911011	23.40234756	1364.354492	0.194815973	34.17556281	46.41491755	2
1243	425	525	589	41	280	0.998302221	0.829268277	0.952857137	1	1815.994019	17.635355	1326.413696	0.194815973	48.18776009	47.10487842	2
1244	450	525	535	79	132	1.060186863	1.194936752	0.9939394	1	1820.296997	14.35114098	1281.831055	0.194815973	68.74700977	39.72025178	2
1245	475	525	455	263	261	1.043516517	0.968821287	1.036015272	1	1821.706055	17.51919174	1252.244995	0.194815973	91.54366435	15.00844434	2
1246	500	525	496	628	269	1.086290359	1.066879034	1.031970263	1	1824.488037	20.73643303	1236.541504	0.194815973	115.2576835	11.08189521	2
1247	525	525	473	55	160	1.02917552	1.047272682	1.039999962	1	1827.900024	25.26221275	1263.304443	0.194815973	139.4217513	35.64215764	2
1248	550	525	403	104	168	1.070967793	1.188461542	1.097619057	1	1835.504028	28.30890846	1242.528198	0.194815973	163.8368575	60.56334206	1
1249	575	525	305	22	170	1.029508233	0.836363614	1.075294137	1	1841.290039	24.15166473	1270.05603	0.095765428	188.4054325	85.53054075	1
1250	600	525	1164	375	215	1.003436446	0.989866674	1.084651113	1	1844.702026	20.14730644	1236.902588	0.095765428	213.0743958	110.5125712	2
1251	625	525	1000	332	330	1.113600016	0.96024096	1.080000043	1	1846.407959	20.64446068	1200.679077	0.095765428	237.8125086	135.5012303	2
1252	650	525	1184	755	334	1.084459424	0.930860937	1.06227541	1	1847.706055	22.46145248	1198.36853	0.095765428	262.6002292	141.1806236	2
1253	675	525	907	44	203	1.114443183	1.200000048	1.0817734	1	1850.785034	23.29073715	1198.864502	0.095765428	287.4247232	133.5716418	2
1254	700	525	566	16	175	1.074204922	1.125	1.110857129	1	1854.010986	18.97204971	1236.345581	0.095765428	312.2772208	130.3871101	2
1255	725	525	409	478	170	1.05721271	0.822594166	1.007058859	1	1856.792969	23.42175102	1293.860962	0.095765428	337.1515294	131.947768	2
1256	750	525	130	0	40	0.93230772	1	0.959999979	1	1865.397949	39.50267792	1323.497314	0.095765428	362.0431534	138.0928256	2
1257	775	525	252	13	47	0.879365087	0.800000012	0.893617034	1	1876.19104	48.9713707	1337.907715	0.095765428	386.9487512	148.2533085	2
1258	800	525	58	11	23	0.800000012	0.800000012	0.800000012	1	1888.802002	58.99803925	1326.925049	0.095765428	411.8657878	161.6739264	2
1259	825	525	19	3	25	0.800000012	0.800000012	0.800000012	1	1902.785034	79.18280029	1285.64563	0.095765428	436.7923057	177.6172106	3
1260	850	525	0	0	0	1	1	1	1	1925.297974	88.08977509	1264.606445	0.095765428	461.7267692	195.4668475	3
1261	875	525	0	0	0	1	1	1	1	1943.917969	80.86650848	1266.755371	0.095765428	486.6679572	214.748	3
1262	900	525	0	0	0	1	1	1	1	1963.983032	79.42985535	1267.253174	0.095765428	511.6148861	235.1087376	3
1263	925	525	0	0	0	1	1	1	1	1983.084961	77.11660767	1275.567505	0.095765428	536.5667552	256.2918912	3
1264	950	525	0	0	0	1	1	1	1	2000.406006	71.12686157	1281.152832	0.095765428	561.522906	278.109598	3
1265	975	525	0	0	0	1	1	1	1	2017.61499	66.62208557	1294.57312	0.095765428	586.4827918	300.42364	3
1266	1000	525	0	0	0	1	1	1	1	2032.785034	64.56611633	1304.251465	0.095765428	611.4459553	323.1312094	3
1267	1025	525	NA	NA	NA	NA	NA	NA	NA	NA	NA	NA	NA	NA	NA	NA
1268	1050	525	NA	NA	NA	NA	NA	NA	NA	NA	NA	NA	NA	NA	NA	NA
1269	1075	525	NA	NA	NA	NA	NA	NA	NA	NA	NA	NA	NA	NA	NA	NA
1270	1100	525	NA	NA	NA	NA	NA	NA	NA	NA	NA	NA	NA	NA	NA	NA
1271	1125	525	NA	NA	NA	NA	NA	NA	NA	NA	NA	NA	NA	NA	NA	NA
1272	1150	525	NA	NA	NA	NA	NA	NA	NA	NA	NA	NA	NA	NA	NA	NA
1273	1175	525	NA	NA	NA	NA	NA	NA	NA	NA	NA	NA	NA	NA	NA	NA
1274	1200	525	NA	NA	NA	NA	NA	NA	NA	NA	NA	NA	NA	NA	NA	NA
1275	0	500	NA	NA	NA	NA	NA	NA	NA	NA	NA	NA	NA	NA	NA	NA
1276	25	500	NA	NA	NA	NA	NA	NA	NA	NA	NA	NA	NA	NA	NA	NA
1277	50	500	NA	NA	NA	NA	NA	NA	NA	NA	NA	NA	NA	NA	NA	NA
1278	75	500	NA	NA	NA	NA	NA	NA	NA	NA	NA	NA	NA	NA	NA	NA
1279	100	500	NA	NA	NA	NA	NA	NA	NA	NA	NA	NA	NA	NA	NA	NA
1280	125	500	NA	NA	NA	NA	NA	NA	NA	NA	NA	NA	NA	NA	NA	NA
1281	150	500	NA	NA	NA	NA	NA	NA	NA	NA	NA	NA	NA	NA	NA	NA
1282	175	500	NA	NA	NA	NA	NA	NA	NA	NA	NA	NA	NA	NA	NA	NA
1283	200	500	NA	NA	NA	NA	NA	NA	NA	NA	NA	NA	NA	NA	NA	NA
1284	225	500	NA	NA	NA	NA	NA	NA	NA	NA	NA	NA	NA	NA	NA	NA
1285	250	500	NA	NA	NA	NA	NA	NA	NA	NA	NA	NA	NA	NA	NA	NA
1286	275	500	NA	NA	NA	NA	NA	NA	NA	NA	NA	NA	NA	NA	NA	NA
1287	300	500	NA	NA	NA	NA	NA	NA	NA	NA	NA	NA	NA	NA	NA	NA
1288	325	500	NA	NA	NA	NA	NA	NA	NA	NA	NA	NA	NA	NA	NA	NA
1289	350	500	NA	NA	NA	NA	NA	NA	NA	NA	NA	NA	NA	NA	NA	NA
1290	375	500	609	68	99	0.958292305	0.905882359	0.957575738	1	1802.715942	29.71509171	1341.847412	0.194815973	59.27631166	78.84712786	2
1291	400	500	474	31	124	1.025316477	1.122580647	0.987096786	1	1810.615967	29.38585472	1319.141235	0.194815973	58.46171613	70.93232388	2
1292	425	500	741	611	266	0.965182185	0.823567927	0.962406039	1	1817.699951	23.68467903	1313.396973	0.194815973	67.61555578	63.12743527	2
1293	450	500	703	364	149	1.050924659	1.17032969	1.028187871	1	1822.003052	16.4500351	1308.317139	0.194815973	83.52217977	44.92686726	2
1294	475	500	565	146	217	1.122123837	1.153424621	1.09677422	1	1825.006958	15.86281204	1282.813477	0.194815973	103.1021127	25.80655734	2
1295	500	500	675	349	214	1.089777827	1.195415497	1.05794394	1	1828.197021	18.96417618	1271.612061	0.194815973	124.6360172	23.73885847	2
1296	525	500	556	171	274	1.089208603	1.197660804	1.10656929	1	1831.312012	22.56411552	1249.310425	0.194815973	147.2692361	41.36530432	2
1297	550	500	248	8	205	1.15322578	1.149999976	1.121951222	1	1837.098999	23.69719505	1298.247192	0.194815973	170.5647063	64.09870047	1
1298	575	500	147	0	68	1.053061247	1	1.076470613	1	1842.401978	21.92141914	1305.259766	0.095765428	194.2843539	88.06928183	1
1299	600	500	647	129	109	1.046676993	1.181395292	1.067889929	1	1848.003052	20.24879456	1280.652222	0.095765428	218.2899478	112.4889035	2
1300	625	500	565	647	170	1.035044193	0.835239589	1.044705868	1	1851.489014	19.57716751	1227.115112	0.095765428	242.4965823	131.8399161	2
1301	650	500	627	13	135	1.086443424	0.953846157	1.099259257	1	1852.899048	21.36473656	1200.262695	0.095765428	266.8495523	118.4954788	2
1302	675	500	274	77	136	1.081751823	1.200000048	1.111764669	1	1855.902954	20.60309601	1216.556885	0.095765428	291.3121602	109.3187701	2
1303	700	500	357	0	130	1.099159718	1	1.055384636	1	1858.387939	16.45471382	1233.581299	0.095765428	315.8589334	105.404025	2
1304	725	500	367	94	175	1.117166162	0.808510661	1.090285659	1	1859.500977	17.39297676	1250.43103	0.095765428	340.4716683	107.3285772	2
1305	750	500	244	280	95	1.009836078	0.800000012	0.981052637	1	1864.916016	28.99138451	1302.671631	0.095765428	365.1370264	114.7991223	2
1306	775	500	233	7	66	1.000858426	0.800000012	0.915151536	1	1873.594971	39.85689926	1319.961182	0.095765428	389.8450195	126.8394792	2
1307	800	500	93	0	40	0.916129053	1	0.829999983	1	1884.313965	49.84972	1316.177612	0.095765428	414.5880248	142.2943024	2
1308	825	500	36	1	22	0.800000012	0.800000012	0.800000012	1	1897.703003	69.32907104	1272.135742	0.095765428	439.3601273	160.1782866	2
1309	850	500	17	0	9	0.800000012	1	0.800000012	1	1917.991943	86.95851898	1237.212769	0.095765428	464.1566682	179.7679017	3
1310	875	500	0	0	5	1	1	0.800000012	1	1940.616943	81.94142151	1238.598145	0.095765428	488.9739295	200.5639885	3
1311	900	500	0	0	0	1	1	1	1	1957.196045	77.83418274	1257.031982	0.095765428	513.8089089	222.2281001	3
1312	925	500	0	0	0	1	1	1	1	1978.11499	79.43392944	1244.157837	0.095765428	538.6591557	244.5296372	3
1313	950	500	0	0	0	1	1	1	1	1997.10498	72.32798004	1259.141968	0.095765428	563.52265	267.3091066	3
1314	975	500	0	0	0	1	1	1	1	2013.499023	66.37522888	1283.614136	0.095765428	588.3977126	290.4540815	3
1315	1000	500	0	0	0	1	1	1	1	2029.595947	65.22801971	1276.000366	0.095765428	613.2829358	313.8837181	3
1316	1025	500	0	0	0	1	1	1	1	2045.915039	67.17480469	1265.588501	0.095765428	638.177131	337.5387437	3
1317	1050	500	NA	NA	NA	NA	NA	NA	NA	NA	NA	NA	NA	NA	NA	NA
1318	1075	500	NA	NA	NA	NA	NA	NA	NA	NA	NA	NA	NA	NA	NA	NA
1319	1100	500	NA	NA	NA	NA	NA	NA	NA	NA	NA	NA	NA	NA	NA	NA
1320	1125	500	NA	NA	NA	NA	NA	NA	NA	NA	NA	NA	NA	NA	NA	NA
1321	1150	500	NA	NA	NA	NA	NA	NA	NA	NA	NA	NA	NA	NA	NA	NA
1322	1175	500	NA	NA	NA	NA	NA	NA	NA	NA	NA	NA	NA	NA	NA	NA
1323	1200	500	NA	NA	NA	NA	NA	NA	NA	NA	NA	NA	NA	NA	NA	NA
1324	0	475	NA	NA	NA	NA	NA	NA	NA	NA	NA	NA	NA	NA	NA	NA
1325	25	475	NA	NA	NA	NA	NA	NA	NA	NA	NA	NA	NA	NA	NA	NA
1326	50	475	NA	NA	NA	NA	NA	NA	NA	NA	NA	NA	NA	NA	NA	NA
1327	75	475	NA	NA	NA	NA	NA	NA	NA	NA	NA	NA	NA	NA	NA	NA
1328	100	475	NA	NA	NA	NA	NA	NA	NA	NA	NA	NA	NA	NA	NA	NA
1329	125	475	NA	NA	NA	NA	NA	NA	NA	NA	NA	NA	NA	NA	NA	NA
1330	150	475	NA	NA	NA	NA	NA	NA	NA	NA	NA	NA	NA	NA	NA	NA
1331	175	475	NA	NA	NA	NA	NA	NA	NA	NA	NA	NA	NA	NA	NA	NA
1332	200	475	NA	NA	NA	NA	NA	NA	NA	NA	NA	NA	NA	NA	NA	NA
1333	225	475	NA	NA	NA	NA	NA	NA	NA	NA	NA	NA	NA	NA	NA	NA
1334	250	475	NA	NA	NA	NA	NA	NA	NA	NA	NA	NA	NA	NA	NA	NA
1335	275	475	NA	NA	NA	NA	NA	NA	NA	NA	NA	NA	NA	NA	NA	NA
1336	300	475	NA	NA	NA	NA	NA	NA	NA	NA	NA	NA	NA	NA	NA	NA
1337	325	475	NA	NA	NA	NA	NA	NA	NA	NA	NA	NA	NA	NA	NA	NA
1338	350	475	501	88	88	1.057884216	1.104545474	1.036363602	1	1796.411011	36.79306412	1198.556152	0.077398448	91.42971702	113.0459843	1
1339	375	475	458	36	93	0.980786026	0.855555534	1.006451607	1	1801.714966	30.29137993	1235.379639	0.077398448	83.74654789	100.8895836	2
1340	400	475	562	77	129	1.018505335	0.987012982	0.914728701	1	1810.615967	30.032341	1288.208496	0.194815973	83.1719629	76.19109583	2
1341	425	475	1170	340	275	0.944957256	0.847058833	0.935272753	1	1818.515991	25.16307831	1308.842163	0.194815973	89.84245401	51.78279718	2
1342	450	475	655	119	218	0.993587792	0.93781513	1.005504608	1	1823.894043	19.40627289	1315.969482	0.194815973	102.3511489	28.4224046	2
1343	475	475	1098	1517	367	1.149726748	1.196572185	1.147683978	1	1827.307007	17.9918251	1274.729492	0.194815973	118.8690406	13.57232786	2
1344	500	475	1296	871	350	1.104938269	1.196785331	1.103999972	1	1830.904053	19.25395393	1282.168091	0.194815973	137.9635457	28.47074083	2
1345	525	475	316	109	125	1.112658262	1.188990831	1.081599951	1	1835.800049	20.14470291	1267.321777	0.095765428	158.7073756	51.83587641	2
1346	550	475	274	10	93	1.118248224	1.120000005	1.092473149	1	1839.100952	20.75268364	1295.346924	0.095765428	180.532884	76.1535843	2
1347	575	475	NA	NA	NA	NA	NA	NA	NA	NA	NA	NA	NA	NA	NA	NA
1348	600	475	NA	NA	NA	NA	NA	NA	NA	NA	NA	NA	NA	NA	NA	NA
1349	625	475	270	3	52	1.045925975	0.933333337	1.038461566	1	1855.197998	19.06116867	1277.314697	0.095765428	249.6084846	112.8759208	2
1350	650	475	497	249	100	0.960160971	1.175903559	1.052000046	1	1858.090942	17.28126717	1237.231812	0.095765428	273.3285326	96.95560059	2
1351	675	475	354	611	113	1.018079042	0.800000012	1.005309701	1	1859.983032	15.59786892	1245.060181	0.095765428	297.2584361	85.49738877	2
1352	700	475	531	867	154	1.002636552	0.938408315	1.041558385	1	1861.095947	13.37738705	1252.681274	0.095765428	321.3513171	80.4314521	2
1353	725	475	639	235	156	1.038497686	1.05872345	1.071794868	1	1862.394043	13.53459072	1245.030151	0.095765428	345.5730894	82.93752761	2
1354	750	475	422	50	165	1.05023694	1.159999967	1.030303001	1	1865.916992	20.50997734	1295.380371	0.095765428	369.8984337	92.40156106	2
1355	775	475	200	219	57	1.039999962	0.836529672	1.038596511	1	1872.704956	32.89904022	1322.705078	0.095765428	394.308182	106.9928198	2
1356	800	475	209	3	61	0.995215297	1.200000048	0.891803265	1	1882.38501	45.31211472	1315.100586	0.095765428	418.7875756	124.9274929	2
1357	825	475	38	5	12	0.863157868	1.120000005	0.866666675	1	1894.514038	63.2781105	1273.886475	0.095765428	443.3250778	144.9699744	2
1358	850	475	19	12	26	0.800000012	0.800000012	0.800000012	1	1912.501953	85.48226929	1216.245117	0.095765428	467.9115469	166.360177	3
1359	875	475	0	0	0	1	1	1	1	1936.5	84.62837982	1208.64856	0.095765428	492.5396501	188.6401958	3
1360	900	475	0	0	0	1	1	1	1	1955.192993	76.17874146	1227.110107	0.095765428	517.2034397	211.5290488	3
1361	925	475	0	0	0	1	1	1	1	1974.293945	79.30763245	1229.620483	0.095765428	541.8980431	234.8487886	3
1362	950	475	0	0	0	1	1	1	1	1994.508057	73.50485992	1243.92041	0.095765428	566.6194316	258.4828205	3
1363	975	475	0	0	0	1	1	1	1	2011.088013	66.43782806	1264.333252	0.095765428	591.364246	282.352233	3
1364	1000	475	0	0	0	1	1	1	1	2027.703979	66.69223785	1269.99292	0.095765428	616.1296637	306.402021	3
1365	1025	475	0	0	0	1	1	1	1	2044.098022	68.23547363	1252.290894	0.095765428	640.9132965	330.5928213	3
1366	1050	475	0	0	0	1	1	1	1	2061.49292	69.30322266	1252.006714	0.095765428	665.71311	354.8957995	3
1367	1075	475	NA	NA	NA	NA	NA	NA	NA	NA	NA	NA	NA	NA	NA	NA
1368	1100	475	NA	NA	NA	NA	NA	NA	NA	NA	NA	NA	NA	NA	NA	NA
1369	1125	475	NA	NA	NA	NA	NA	NA	NA	NA	NA	NA	NA	NA	NA	NA
1370	1150	475	NA	NA	NA	NA	NA	NA	NA	NA	NA	NA	NA	NA	NA	NA
1371	1175	475	NA	NA	NA	NA	NA	NA	NA	NA	NA	NA	NA	NA	NA	NA
1372	1200	475	NA	NA	NA	NA	NA	NA	NA	NA	NA	NA	NA	NA	NA	NA
1373	0	450	NA	NA	NA	NA	NA	NA	NA	NA	NA	NA	NA	NA	NA	NA
1374	25	450	NA	NA	NA	NA	NA	NA	NA	NA	NA	NA	NA	NA	NA	NA
1375	50	450	NA	NA	NA	NA	NA	NA	NA	NA	NA	NA	NA	NA	NA	NA
1376	75	450	NA	NA	NA	NA	NA	NA	NA	NA	NA	NA	NA	NA	NA	NA
1377	100	450	NA	NA	NA	NA	NA	NA	NA	NA	NA	NA	NA	NA	NA	NA
1378	125	450	NA	NA	NA	NA	NA	NA	NA	NA	NA	NA	NA	NA	NA	NA
1379	150	450	NA	NA	NA	NA	NA	NA	NA	NA	NA	NA	NA	NA	NA	NA
1380	175	450	NA	NA	NA	NA	NA	NA	NA	NA	NA	NA	NA	NA	NA	NA
1381	200	450	NA	NA	NA	NA	NA	NA	NA	NA	NA	NA	NA	NA	NA	NA
1382	225	450	NA	NA	NA	NA	NA	NA	NA	NA	NA	NA	NA	NA	NA	NA
1383	250	450	NA	NA	NA	NA	NA	NA	NA	NA	NA	NA	NA	NA	NA	NA
1384	275	450	NA	NA	NA	NA	NA	NA	NA	NA	NA	NA	NA	NA	NA	NA
1385	300	450	NA	NA	NA	NA	NA	NA	NA	NA	NA	NA	NA	NA	NA	NA
1386	325	450	NA	NA	NA	NA	NA	NA	NA	NA	NA	NA	NA	NA	NA	NA
1387	350	450	726	77	72	1.008264422	0.83116883	1	1	1805.312012	51.14337158	1044.934448	0.077398448	114.4953987	125.4938966	2
1388	375	450	1113	130	145	0.9538185	0.809230745	1.009655118	1	1810.912964	41.67479324	1074.573975	0.077398448	108.45869	100.6235215	2
1389	400	450	856	35	180	0.97149533	0.937142849	0.977777779	1	1813.509033	34.0630188	1174.187744	0.077398448	108.0156404	75.83843408	2
1390	425	450	1287	145	222	0.937062919	0.921379328	0.965765774	1	1820.110962	28.03694725	1246.310547	0.077398448	113.2319288	51.26249198	2
1391	450	450	825	139	255	1.025454521	1.113669038	1.041568637	1	1824.785034	25.89351463	1262.107544	0.194815973	123.3918994	27.46303122	2
1392	475	450	763	95	334	1.103014469	1.17894733	1.074251533	1	1831.312012	23.97156143	1233.438965	0.194815973	137.4032458	11.42773309	2
1393	500	450	886	437	155	1.017607212	1.152402759	1.052903175	1	1833.796997	19.58088684	1246.426025	0.095765428	154.2197883	27.51305297	2
1394	525	450	529	86	115	1.000378013	1.139534831	1.029565215	1	1837.989014	14.75497055	1303.233521	0.095765428	173.0255306	51.3161094	2
1395	550	450	241	2	47	1.007468939	1	1.004255295	1	1841.401001	15.68954945	1333.508301	0.095765428	193.2405893	75.89280653	1
1396	575	450	9	0	17	0.933333337	1	1.058823586	1	1846.81604	20.3582077	1334.796631	0.095765428	214.4668191	100.6781659	1
1397	600	450	NA	NA	NA	NA	NA	NA	NA	NA	NA	NA	NA	NA	NA	NA
1398	625	450	NA	NA	NA	NA	NA	NA	NA	NA	NA	NA	NA	NA	NA	NA
1399	650	450	109	15	69	1.078899026	1.066666722	1.049275398	1	1860.910034	13.0552206	1322.831299	0.095765428	281.8834686	77.52160013	2
1400	675	450	761	423	162	1.038633347	0.861465693	1.019753098	1	1862.802002	10.09648418	1297.342896	0.095765428	305.1432139	62.60202462	2
1401	700	450	762	1047	193	1.076640368	1.103724957	1.034196854	1	1864.099976	12.27923679	1266.006714	0.095765428	328.6585951	55.48358754	2
1402	725	450	401	551	148	1.028428912	1.144827604	1.040540576	1	1865.509033	13.76486683	1231.224487	0.095765428	352.3784376	59.05796717	2
1403	750	450	324	269	55	1.086419702	1.200000048	1.039999962	1	1866.696045	14.20682812	1262.458008	0.095765428	376.2640753	71.7443969	2
1404	775	450	185	1	61	0.979459465	0.800000012	1.049180269	1	1871.18396	25.75972557	1317.453979	0.095765428	400.2858298	89.75897441	2
1405	800	450	232	1	79	0.953448296	0.800000012	0.997468352	1	1879.714966	41.57986832	1306.337524	0.095765428	424.4205893	110.5264153	2
1406	825	450	58	0	10	0.820689678	1	0.800000012	1	1892.510986	58.46157455	1269.675293	0.095765428	448.6501173	132.7610767	2
1407	850	450	135	2	52	0.800000012	0.800000012	0.800000012	1	1910.313965	84.48221588	1226.465088	0.095765428	472.9598492	155.8361912	2
1408	875	450	48	0	16	0.800000012	1	0.800000012	1	1934.496948	89.19387054	1209.361328	0.095765428	497.3380239	179.4277946	3
1409	900	450	0	0	0	1	1	1	1	1953.301025	77.32676697	1230.886841	0.095765428	521.7750484	203.3562108	3
1410	925	450	0	0	0	1	1	1	1	1972.514038	78.07372284	1229.222046	0.095765428	546.2630248	227.515194	3
1411	950	450	0	0	0	1	1	1	1	1992.098022	73.46432495	1251.891479	0.095765428	570.7953954	251.8383976	3
1412	975	450	0	0	0	1	1	1	1	2009.196045	66.2627182	1285.217896	0.095765428	595.3666724	276.2824524	3
1413	1000	450	0	0	0	1	1	1	1	2024.811035	68.38026428	1286.579956	0.095765428	619.9722298	300.8178992	3
1414	1025	450	0	0	0	1	1	1	1	2043.095947	70.25571442	1280.275635	0.095765428	644.6081421	325.4240672	3
1415	1050	450	0	0	0	1	1	1	1	2059.48999	69.43625641	1300.575684	0.095765428	669.2710572	350.0860444	3
1416	1075	450	0	0	0	1	1	1	1	2075.995117	68.44780731	1304.935547	0.095765428	693.9580961	374.7928141	3
1417	1100	450	0	0	0	1	1	1	1	2092.204102	65.99194336	1295.343994	0.095765428	718.6667727	399.5360666	1
1418	1125	450	NA	NA	NA	NA	NA	NA	NA	NA	NA	NA	NA	NA	NA	NA
1419	1150	450	NA	NA	NA	NA	NA	NA	NA	NA	NA	NA	NA	NA	NA	NA
1420	1175	450	NA	NA	NA	NA	NA	NA	NA	NA	NA	NA	NA	NA	NA	NA
1421	1200	450	NA	NA	NA	NA	NA	NA	NA	NA	NA	NA	NA	NA	NA	NA
1422	0	425	NA	NA	NA	NA	NA	NA	NA	NA	NA	NA	NA	NA	NA	NA
1423	25	425	NA	NA	NA	NA	NA	NA	NA	NA	NA	NA	NA	NA	NA	NA
1424	50	425	NA	NA	NA	NA	NA	NA	NA	NA	NA	NA	NA	NA	NA	NA
1425	75	425	NA	NA	NA	NA	NA	NA	NA	NA	NA	NA	NA	NA	NA	NA
1426	100	425	NA	NA	NA	NA	NA	NA	NA	NA	NA	NA	NA	NA	NA	NA
1427	125	425	NA	NA	NA	NA	NA	NA	NA	NA	NA	NA	NA	NA	NA	NA
1428	150	425	NA	NA	NA	NA	NA	NA	NA	NA	NA	NA	NA	NA	NA	NA
1429	175	425	NA	NA	NA	NA	NA	NA	NA	NA	NA	NA	NA	NA	NA	NA
1430	200	425	NA	NA	NA	NA	NA	NA	NA	NA	NA	NA	NA	NA	NA	NA
1431	225	425	NA	NA	NA	NA	NA	NA	NA	NA	NA	NA	NA	NA	NA	NA
1432	250	425	NA	NA	NA	NA	NA	NA	NA	NA	NA	NA	NA	NA	NA	NA
1433	275	425	NA	NA	NA	NA	NA	NA	NA	NA	NA	NA	NA	NA	NA	NA
1434	300	425	NA	NA	NA	NA	NA	NA	NA	NA	NA	NA	NA	NA	NA	NA
1435	325	425	NA	NA	NA	NA	NA	NA	NA	NA	NA	NA	NA	NA	NA	NA
1436	350	425	352	12	49	0.998863637	0.866666675	1.01224494	1	1817.515015	59.80059814	1011.948669	0.077398448	138.2353047	130.1733578	2
1437	375	425	967	104	125	1.00558424	0.815384626	1.024000049	1	1821.706055	45.94324112	1051.349976	0.077398448	133.2782451	106.4024346	2
1438	400	425	917	35	182	0.96924752	1.005714297	1.021978021	1	1824.116943	43.21675491	1049.463867	0.077398448	132.9179511	83.35378266	2
1439	425	425	593	80	164	0.970657647	0.850000024	1.031707287	1	1826.602051	39.85007095	1110.271484	0.077398448	137.1906442	61.8403435	2
1440	450	425	289	4	103	1.079584718	1.200000048	1.067961216	1	1830.792969	39.04550552	1130.151001	0.077398448	145.6892721	44.16563238	2
1441	475	425	223	6	50	0.977578461	0.800000012	1	1	1836.69104	35.66524124	1136.200684	0.095765428	157.732226	36.42771038	1
1442	500	425	391	96	39	0.979028106	1	1.015384674	1	1839.397949	28.77385521	1158.444702	0.095765428	172.5791014	44.19675422	1
1443	525	425	126	2	26	0.90476191	1.200000048	0.907692313	1	1839.694946	22.74896431	1207.653687	0.095765428	189.5722485	61.88479687	1
1444	550	425	137	7	37	0.823357642	0.800000012	0.918918908	1	1839.990967	19.01527214	1243.861694	0.095765428	208.1867635	83.40325583	1
1445	575	425	123	1	44	0.816260159	0.800000012	0.954545438	1	1844.515991	18.25435257	1292.275269	0.095765428	228.0259188	106.4541126	1
1446	600	425	34	1	39	0.823529422	0.800000012	1.025641084	1	1849.411987	15.75144291	1329.563843	0.095765428	248.7969268	108.6277059	1
1447	625	425	NA	NA	NA	NA	NA	NA	NA	NA	NA	NA	NA	NA	NA	NA
1448	650	425	NA	NA	NA	NA	NA	NA	NA	NA	NA	NA	NA	NA	NA	NA
1449	675	425	206	22	79	1.143689275	1	1.017721534	1	1862.912964	12.42604637	1359.216553	0.095765428	314.8208763	42.16898726	2
1450	700	425	357	85	171	1.090196133	1.063529372	1.008187175	1	1866.103027	11.4478159	1336.035156	0.095765428	337.6629611	30.62088318	2
1451	725	425	207	21	89	1.031884074	1.123809576	0.925842702	1	1869.404053	9.325612068	1306.336548	0.095765428	360.7913059	36.70222727	2
1452	750	425	277	61	68	1.070036054	0.800000012	1.02352941	1	1870.405029	10.89390564	1270.394531	0.095765428	384.1542106	54.83127289	2
1453	775	425	185	205	40	1.078918934	0.848780513	0.970000029	1	1871.814941	20.93823051	1273.04126	0.095765428	407.7113546	76.91478068	2
1454	800	425	500	295	81	1.042400002	0.927457631	1.007407427	1	1879.417969	35.94081116	1298.871826	0.095765428	431.4309212	100.3757864	2
1455	825	425	74	12	51	0.994594574	1.200000048	0.854901969	1	1889.692017	49.61919785	1292.398193	0.095765428	455.2875256	124.4375887	2
1456	850	425	75	7	23	0.800000012	0.800000012	0.800000012	1	1902.895996	78.71691895	1237.50769	0.095765428	479.2607037	148.8090336	2
1457	875	425	108	1	19	0.800000012	0.800000012	0.800000012	1	1929.897949	93.96043396	1215.720825	0.095765428	503.333799	173.3595786	3
1458	900	425	0	0	0	1	1	1	1	1950.483032	82.25731659	1253.807373	0.095765428	527.493132	198.0226211	3
1459	925	425	0	0	0	1	1	1	1	1969.286987	79.01194763	1270.604126	0.095765428	551.7273742	222.7607988	3
1460	950	425	0	0	0	1	1	1	1	1988.313965	74.76888275	1298.546997	0.095765428	576.0270711	247.5515875	3
1461	975	425	0	0	0	1	1	1	1	2004.004028	68.66960907	1331.687012	0.095765428	600.384275	272.3806224	3
1462	1000	425	0	0	0	1	1	1	1	2018.988037	71.61186981	1321.06189	0.095765428	624.7922606	297.2383193	3
1463	1025	425	0	0	0	1	1	1	1	2036.011963	73.49619293	1315.415161	0.095765428	649.2453003	322.1180428	3
1464	1050	425	0	0	0	1	1	1	1	2052.108887	71.85501099	1307.949219	0.095765428	673.7384887	347.0150551	3
1465	1075	425	0	0	0	1	1	1	1	2069.281982	71.16623688	1292.405151	0.095765428	698.2676007	371.9258844	3
1466	1100	425	0	0	0	1	1	1	1	2086.714111	70.28856659	1298.07251	0.095765428	722.8289793	396.8479287	1
1467	1125	425	0	0	0	1	1	1	1	2103.516113	68.58795929	1283.917114	0.095765428	747.4194435	421.7791999	1
1468	1150	425	NA	NA	NA	NA	NA	NA	NA	NA	NA	NA	NA	NA	NA	NA
1469	1175	425	NA	NA	NA	NA	NA	NA	NA	NA	NA	NA	NA	NA	NA	NA
1470	1200	425	NA	NA	NA	NA	NA	NA	NA	NA	NA	NA	NA	NA	NA	NA
1471	0	400	NA	NA	NA	NA	NA	NA	NA	NA	NA	NA	NA	NA	NA	NA
1472	25	400	NA	NA	NA	NA	NA	NA	NA	NA	NA	NA	NA	NA	NA	NA
1473	50	400	NA	NA	NA	NA	NA	NA	NA	NA	NA	NA	NA	NA	NA	NA
1474	75	400	NA	NA	NA	NA	NA	NA	NA	NA	NA	NA	NA	NA	NA	NA
1475	100	400	NA	NA	NA	NA	NA	NA	NA	NA	NA	NA	NA	NA	NA	NA
1476	125	400	NA	NA	NA	NA	NA	NA	NA	NA	NA	NA	NA	NA	NA	NA
1477	150	400	NA	NA	NA	NA	NA	NA	NA	NA	NA	NA	NA	NA	NA	NA
1478	175	400	NA	NA	NA	NA	NA	NA	NA	NA	NA	NA	NA	NA	NA	NA
1479	200	400	NA	NA	NA	NA	NA	NA	NA	NA	NA	NA	NA	NA	NA	NA
1480	225	400	NA	NA	NA	NA	NA	NA	NA	NA	NA	NA	NA	NA	NA	NA
1481	250	400	NA	NA	NA	NA	NA	NA	NA	NA	NA	NA	NA	NA	NA	NA
1482	275	400	NA	NA	NA	NA	NA	NA	NA	NA	NA	NA	NA	NA	NA	NA
1483	300	400	NA	NA	NA	NA	NA	NA	NA	NA	NA	NA	NA	NA	NA	NA
1484	325	400	NA	NA	NA	NA	NA	NA	NA	NA	NA	NA	NA	NA	NA	NA
1485	350	400	195	2	22	1.122051239	1.200000048	1.127272725	1	1827.083984	65.96647644	1164.271484	0.095765428	162.3539425	139.2533234	1
1486	375	400	639	123	81	1.077308297	0.975609779	1.081481457	1	1832.685059	48.79933167	1003.823364	0.095765428	158.1546514	117.3365377	1
1487	400	400	399	5	67	1.080701709	1.120000005	1.080597043	1	1835.207031	54.42440796	968.713623	0.095765428	157.8511479	96.92387778	1
1488	425	400	122	4	42	1.036065578	0.800000012	0.980952382	1	1837.91394	56.230793	952.2625122	0.095765428	161.4654019	79.18720278	1
1489	450	400	168	15	31	0.899999976	1.066666722	0.851612926	1	1841.104004	55.9470253	960.5713501	0.095765428	168.7458656	66.30978875	1
1490	475	400	143	20	33	0.800000012	0.800000012	0.812121212	1	1847.410034	50.06735229	1011.608826	0.095765428	179.246362	61.42770616	1
1491	500	400	143	0	12	0.800000012	1	0.800000012	1	1848.300049	43.93852997	1048.31543	0.095765428	192.4405088	66.33052151	1
1492	525	400	99	8	11	0.800000012	0.800000012	0.800000012	1	1848.708008	41.58351135	1055.952515	0.095765428	207.8158814	79.221923	1
1493	550	400	154	26	12	0.800000012	0.800000012	0.800000012	1	1849.782959	38.40846634	1068.715088	0.095765428	224.9256136	96.96642761	1
1494	575	400	14	4	13	0.800000012	0.800000012	0.800000012	1	1851.119019	31.20168877	1141.35791	0.095765428	243.4042374	117.3834021	1
1495	600	400	65	5	18	0.898461521	0.800000012	0.911111116	1	1852.490967	21.3940258	1212.866333	0.095765428	262.9633319	104.4470607	1
1496	625	400	106	12	56	1.01509428	1.200000048	1.014285684	1	1853.307007	13.85097218	1278.89209	0.095765428	283.3792601	79.4896439	2
1497	650	400	277	181	89	0.908303261	0.800000012	1.047191024	1	1857.386963	14.07023621	1339.849365	0.095765428	304.4797139	54.57122398	2
1498	675	400	233	68	77	0.980257511	0.941176474	1.070129871	1	1860.093994	12.93819618	1316.953247	0.095765428	326.1318557	29.78982186	2
1499	700	400	646	482	239	0.986377716	1.082987547	1.005857706	1	1863.618042	11.84088326	1337.968384	0.095765428	348.2327935	6.844595426	2
1500	725	400	360	189	146	1.083333373	0.84021163	1.04383564	1	1867.215942	10.88472652	1345.764893	0.095765428	370.7022654	21.36032506	2
1501	750	400	433	33	125	1.108545065	0.824242413	0.972800016	1	1869.996948	12.12365532	1329.328003	0.095765428	393.4771413	45.99650515	2
1502	775	400	351	60	82	1.132763505	1.153333306	0.946341455	1	1874.892944	19.27809906	1295.798462	0.095765428	416.5073251	70.88789379	2
1503	800	400	250	252	72	1.054399967	1.200000048	0.961111128	1	1879.491943	31.30421829	1301.756348	0.095765428	439.7527066	95.83584134	2
1504	825	400	257	8	50	0.919844329	0.800000012	0.871999979	1	1889.692017	41.7771225	1295.717651	0.095765428	463.180887	120.8053123	1
1505	850	400	38	0	15	0.800000012	1	0.800000012	1	1899.817993	65.594841	1263.019043	0.095765428	486.7654725	145.7852478	2
1506	875	400	120	17	34	0.800000012	0.800000012	0.800000012	1	1919.994995	86.45664978	1234.44812	0.095765428	510.4847856	170.7710558	2
1507	900	400	0	0	0	1	1	1	1	1942.805054	83.49022675	1271.845459	0.095765428	534.3208844	195.7604876	3
1508	925	400	0	0	0	1	1	1	1	1960.793945	83.21614838	1305.206299	0.095765428	558.2588097	220.7523125	3
1509	950	400	NA	NA	NA	NA	NA	NA	NA	NA	NA	NA	NA	NA	NA	NA
1510	975	400	NA	NA	NA	NA	NA	NA	NA	NA	NA	NA	NA	NA	NA	NA
1511	1000	400	0	0	0	1	1	1	1	2011.310059	75.81626892	1303.856567	0.095765428	630.5673414	295.7360791	3
1512	1025	400	0	0	0	1	1	1	1	2029.595947	75.41997528	1275.174683	0.095765428	654.8047519	320.7323549	3
1513	1050	400	0	0	0	1	1	1	1	2047.807007	72.96829224	1266.558105	0.095765428	679.0974556	345.7291693	3
1514	1075	400	0	0	0	1	1	1	1	2066.018066	70.68860626	1277.814575	0.095765428	703.4397241	370.7264133	3
1515	1100	400	0	0	0	1	1	1	1	2081.893066	71.10886383	1269.997314	0.095765428	727.8265841	395.7240054	1
1516	1125	400	0	0	0	1	1	1	1	2100.993896	67.37218475	1273.330933	0.095765428	752.253699	420.7218838	1
1517	1150	400	NA	NA	NA	NA	NA	NA	NA	NA	NA	NA	NA	NA	NA	NA
1518	1175	400	NA	NA	NA	NA	NA	NA	NA	NA	NA	NA	NA	NA	NA	NA
1519	1200	400	NA	NA	NA	NA	NA	NA	NA	NA	NA	NA	NA	NA	NA	NA
1520	0	375	NA	NA	NA	NA	NA	NA	NA	NA	NA	NA	NA	NA	NA	NA
1521	25	375	NA	NA	NA	NA	NA	NA	NA	NA	NA	NA	NA	NA	NA	NA
1522	50	375	NA	NA	NA	NA	NA	NA	NA	NA	NA	NA	NA	NA	NA	NA
1523	75	375	NA	NA	NA	NA	NA	NA	NA	NA	NA	NA	NA	NA	NA	NA
1524	100	375	NA	NA	NA	NA	NA	NA	NA	NA	NA	NA	NA	NA	NA	NA
1525	125	375	NA	NA	NA	NA	NA	NA	NA	NA	NA	NA	NA	NA	NA	NA
1526	150	375	NA	NA	NA	NA	NA	NA	NA	NA	NA	NA	NA	NA	NA	NA
1527	175	375	NA	NA	NA	NA	NA	NA	NA	NA	NA	NA	NA	NA	NA	NA
1528	200	375	NA	NA	NA	NA	NA	NA	NA	NA	NA	NA	NA	NA	NA	NA
1529	225	375	NA	NA	NA	NA	NA	NA	NA	NA	NA	NA	NA	NA	NA	NA
1530	250	375	NA	NA	NA	NA	NA	NA	NA	NA	NA	NA	NA	NA	NA	NA
1531	275	375	NA	NA	NA	NA	NA	NA	NA	NA	NA	NA	NA	NA	NA	NA
1532	300	375	NA	NA	NA	NA	NA	NA	NA	NA	NA	NA	NA	NA	NA	NA
1533	325	375	NA	NA	NA	NA	NA	NA	NA	NA	NA	NA	NA	NA	NA	NA
1534	350	375	NA	NA	NA	NA	NA	NA	NA	NA	NA	NA	NA	NA	NA	NA
1535	375	375	NA	NA	NA	NA	NA	NA	NA	NA	NA	NA	NA	NA	NA	NA
1536	400	375	98	43	4	0.800000012	0.800000012	0.800000012	1	1851.006958	66.65978241	843.9489746	0.095765428	182.8025931	114.4142608	1
1537	425	375	56	0	9	0.800000012	1	0.800000012	1	1854.381958	74.72680664	783.1074829	0.095765428	185.9324587	99.83485405	1
1538	450	375	48	0	10	0.800000012	1	0.800000012	1	1857.906006	68.4548645	856.1170654	0.095765428	192.288768	89.96317627	1
1539	475	375	115	18	18	0.800000012	0.800000012	0.800000012	1	1860.79895	59.56837463	948.9158936	0.095765428	201.5665187	86.42770438	1
1540	500	375	119	104	16	0.800000012	0.800000012	0.800000012	1	1860.79895	56.59705353	936.3751221	0.095765428	213.3849868	89.978459	1
1541	525	375	84	0	9	0.800000012	1	0.800000012	1	1860.501953	56.63821793	924.559082	0.095765428	227.3482872	99.86239574	1
1542	550	375	66	7	6	0.800000012	0.800000012	0.800000012	1	1860.093994	54.09832001	942.5510254	0.095765428	243.0870931	114.4503084	1
1543	575	375	52	0	7	0.800000012	1	0.800000012	1	1859.797974	48.63863373	991.5761719	0.095765428	260.2795151	130.801313	1
1544	600	375	31	0	5	0.800000012	1	0.800000012	1	1859.500977	42.10811615	1043.712646	0.095765428	278.6566294	106.152713	1
1545	625	375	66	17	6	0.915151536	0.917647064	1	1	1859.314941	34.21563339	1086.056885	0.095765428	297.9993427	81.71788964	1
1546	650	375	139	10	22	0.961151063	0.839999974	0.927272737	1	1858.982056	26.91005898	1187.172485	0.095765428	318.1315755	57.76875009	1
1547	675	375	133	1	32	0.890225589	0.800000012	0.975000024	1	1864.508057	22.37144089	1216.002197	0.095765428	338.9126591	35.30783888	1
1548	700	375	318	109	55	1.047798753	0.855045855	1.010909081	1	1865.509033	16.64503098	1237.314453	0.095765428	360.2303175	20.15089295	1
1549	725	375	337	717	59	0.987537086	1.080055833	1.010169506	1	1867.401001	12.42461395	1275.166138	0.095765428	381.9947287	28.5564964	2
1550	750	375	432	416	113	1.059259295	1.200000048	1.008849502	1	1869.515015	13.38350296	1296.641479	0.095765428	404.1337203	49.74825109	1
1551	775	375	389	55	79	1.066323876	1.192727327	0.982278466	1	1873.817993	20.14066505	1306.155518	0.095765428	426.5889767	73.37781331	2
1552	800	375	329	1	55	1.012766004	0.800000012	0.938181818	1	1879.900024	29.98539543	1284.009277	0.095765428	449.3130825	97.69195712	1
1553	825	375	170	31	50	0.887058794	0.800000012	0.888000011	1	1888.912964	38.13022614	1287.13623	0.095765428	472.2672308	122.2830057	1
1554	850	375	44	3	17	0.800000012	0.800000012	0.800000012	1	1899.187012	56.2039299	1251.880615	0.095765428	495.4194469	147.0120692	1
1555	875	375	321	17	24	0.800000012	0.800000012	0.833333313	1	1917.694946	70.25486755	1263.519775	0.095765428	518.7432115	171.8195667	1
1556	900	375	241	31	16	0.81493777	0.851612926	0.925000012	1	1932.197021	71.14678192	1323.058472	0.095765428	542.2163873	196.6758208	1
1557	925	375	27	0	2	0.800000012	1	0.800000012	1	1948.516968	76.20722961	1303.536499	0.095765428	565.8203794	221.5644229	1
1558	950	375	NA	NA	NA	NA	NA	NA	NA	NA	NA	NA	NA	NA	NA	NA
1559	975	375	NA	NA	NA	NA	NA	NA	NA	NA	NA	NA	NA	NA	NA	NA
1560	1000	375	0	0	0	1	1	1	1	2005.302002	80.00248718	1255.253296	0.095765428	637.2715082	296.3427719	3
1561	1025	375	0	0	0	1	1	1	1	2026.295044	79.38769531	1252.541138	0.095765428	661.2632353	321.2918509	3
1562	1050	375	0	0	0	1	1	1	1	2044.39502	74.79109955	1268.672363	0.095765428	685.3270441	346.2482758	3
1563	1075	375	0	0	0	1	1	1	1	2062.605957	71.9751358	1274.093994	0.095765428	709.4556001	371.2105649	3
1564	1100	375	0	0	0	1	1	1	1	2080.298096	72.32221985	1272.254028	0.095765428	733.6425149	396.1776098	1
1565	1125	375	0	0	0	1	1	1	1	2098.509033	67.39897156	1314.026001	0.095765428	757.8822011	421.1485646	1
1566	1150	375	NA	NA	NA	NA	NA	NA	NA	NA	NA	NA	NA	NA	NA	NA
1567	1175	375	NA	NA	NA	NA	NA	NA	NA	NA	NA	NA	NA	NA	NA	NA
1568	1200	375	NA	NA	NA	NA	NA	NA	NA	NA	NA	NA	NA	NA	NA	NA
1569	0	350	NA	NA	NA	NA	NA	NA	NA	NA	NA	NA	NA	NA	NA	NA
1570	25	350	NA	NA	NA	NA	NA	NA	NA	NA	NA	NA	NA	NA	NA	NA
1571	50	350	NA	NA	NA	NA	NA	NA	NA	NA	NA	NA	NA	NA	NA	NA
1572	75	350	NA	NA	NA	NA	NA	NA	NA	NA	NA	NA	NA	NA	NA	NA
1573	100	350	NA	NA	NA	NA	NA	NA	NA	NA	NA	NA	NA	NA	NA	NA
1574	125	350	NA	NA	NA	NA	NA	NA	NA	NA	NA	NA	NA	NA	NA	NA
1575	150	350	NA	NA	NA	NA	NA	NA	NA	NA	NA	NA	NA	NA	NA	NA
1576	175	350	NA	NA	NA	NA	NA	NA	NA	NA	NA	NA	NA	NA	NA	NA
1577	200	350	NA	NA	NA	NA	NA	NA	NA	NA	NA	NA	NA	NA	NA	NA
1578	225	350	NA	NA	NA	NA	NA	NA	NA	NA	NA	NA	NA	NA	NA	NA
1579	250	350	NA	NA	NA	NA	NA	NA	NA	NA	NA	NA	NA	NA	NA	NA
1580	275	350	NA	NA	NA	NA	NA	NA	NA	NA	NA	NA	NA	NA	NA	NA
1581	300	350	NA	NA	NA	NA	NA	NA	NA	NA	NA	NA	NA	NA	NA	NA
1582	325	350	NA	NA	NA	NA	NA	NA	NA	NA	NA	NA	NA	NA	NA	NA
1583	350	350	NA	NA	NA	NA	NA	NA	NA	NA	NA	NA	NA	NA	NA	NA
1584	375	350	NA	NA	NA	NA	NA	NA	NA	NA	NA	NA	NA	NA	NA	NA
1585	400	350	NA	NA	NA	NA	NA	NA	NA	NA	NA	NA	NA	NA	NA	NA
1586	425	350	124	4	6	0.800000012	0.800000012	0.800000012	1	1877.082031	55.52458954	972.34729	0.095765428	210.5247785	122.1203631	1
1587	450	350	101	1	10	0.800000012	0.800000012	0.800000012	1	1875.189941	65.0065918	847.3062744	0.095765428	216.1591392	114.1917601	1
1588	475	350	37	0	8	0.800000012	1	0.800000012	1	1875.411987	65.71666718	877.9850464	0.095765428	224.452366	111.4277034	1
1589	500	350	85	36	8	0.800000012	0.800000012	0.800000012	1	1876.488037	63.98487854	898.1588135	0.095765428	235.1232777	114.2038007	1
1590	525	350	98	45	15	0.800000012	0.800000012	0.800000012	1	1877.48999	65.58023834	872.8532715	0.095765428	247.8649771	122.1428798	1
1591	550	350	53	16	14	0.800000012	0.800000012	0.800000012	1	1877.303955	66.3965683	836.4399414	0.095765428	262.3759478	134.3326397	1
1592	575	350	37	6	13	0.918918908	0.800000012	0.830769241	1	1875.487061	63.34670639	886.6280518	0.095765428	278.3796493	136.8144491	1
1593	600	350	84	0	14	1.023809552	1	0.857142866	1	1873.484009	59.98728561	898.0628662	0.095765428	295.6337603	113.479551	1
1594	625	350	122	2	14	1.118032813	1.200000048	0.942857146	1	1871.109985	56.93993759	905.7185059	0.095765428	313.9321764	91.03309006	1
1595	650	350	51	2	13	0.988235295	1.200000048	1.015384674	1	1869.218018	46.55809402	970.3586426	0.095765428	333.1028407	70.33092127	1
1596	675	350	53	0	20	1.07169807	1	1.139999986	1	1869.996948	32.37888718	1155.733154	0.095765428	353.0036737	53.44018606	1
1597	700	350	62	25	26	1.135483861	1.200000048	1.046153903	1	1871.295044	24.26587105	1175.954712	0.095765428	373.5179845	44.89174185	1
1598	725	350	232	87	34	1.07586205	0.818390787	1.058823586	1	1871.814941	20.36886406	1199.692871	0.095765428	394.550093	49.2410752	1
1599	750	350	313	96	67	1.044089437	0.945833325	1.038805962	1	1872.482056	17.30169487	1231.889893	0.095765428	416.0214742	63.90695178	1
1600	775	350	183	198	83	1.130054593	1.193939447	1.016867518	1	1875.89502	20.81973267	1265.647949	0.095765428	437.8675121	83.62722934	2
1601	800	350	269	14	67	1.042379141	0.942857146	0.985074639	1	1881.902954	29.13266182	1269.894653	0.095765428	460.0348349	105.6074263	2
1602	825	350	97	0	33	0.861855686	1	0.909090936	1	1890.508057	34.79496002	1283.931885	0.095765428	482.4791606	128.6947687	2
1603	850	350	102	0	18	0.800000012	1	0.800000012	1	1899.187012	49.53179932	1273.63855	0.095765428	505.1635691	152.3868711	1
1604	875	350	30	0	28	0.800000012	1	0.814285696	1	1914.912964	60.56308365	1290.01001	0.095765428	528.0571207	176.4402831	1
1605	900	350	89	1	21	0.800000012	0.800000012	0.81904763	1	1928.41394	62.26722717	1268.858765	0.095765428	551.1337531	200.7251566	1
1606	925	350	27	1	7	0.800000012	0.800000012	0.800000012	1	1946.291016	70.75647736	1256.932373	0.095765428	574.3713998	225.1666127	1
1607	950	350	0	0	0	1	1	1	1	1964.687988	74.30815887	1252.226196	0.095765428	597.7512828	249.7186787	3
1608	975	350	0	0	0	1	1	1	1	1982.194946	73.87893677	1268.875122	0.095765428	621.2573438	274.3516603	3
1609	1000	350	0	0	0	1	1	1	1	1999.998047	79.25541687	1259.075073	0.095765428	644.8757852	299.0455626	3
1610	1025	350	0	0	0	1	1	1	1	2020.916992	81.37798309	1265.589844	0.095765428	668.5946974	323.7864473	3
1611	1050	350	0	0	0	1	1	1	1	2039.795044	76.90283203	1284.815186	0.095765428	692.4037555	348.5643104	1
1612	1075	350	0	0	0	1	1	1	1	2057.783936	74.65029907	1309.557129	0.095765428	716.2939702	373.3717899	1
1613	1100	350	NA	NA	NA	NA	NA	NA	NA	NA	NA	NA	NA	NA	NA	NA
1614	1125	350	NA	NA	NA	NA	NA	NA	NA	NA	NA	NA	NA	NA	NA	NA
1615	1150	350	NA	NA	NA	NA	NA	NA	NA	NA	NA	NA	NA	NA	NA	NA
1616	1175	350	NA	NA	NA	NA	NA	NA	NA	NA	NA	NA	NA	NA	NA	NA
1617	1200	350	NA	NA	NA	NA	NA	NA	NA	NA	NA	NA	NA	NA	NA	NA
1618	0	325	NA	NA	NA	NA	NA	NA	NA	NA	NA	NA	NA	NA	NA	NA
1619	25	325	NA	NA	NA	NA	NA	NA	NA	NA	NA	NA	NA	NA	NA	NA
1620	50	325	NA	NA	NA	NA	NA	NA	NA	NA	NA	NA	NA	NA	NA	NA
1621	75	325	NA	NA	NA	NA	NA	NA	NA	NA	NA	NA	NA	NA	NA	NA
1622	100	325	NA	NA	NA	NA	NA	NA	NA	NA	NA	NA	NA	NA	NA	NA
1623	125	325	NA	NA	NA	NA	NA	NA	NA	NA	NA	NA	NA	NA	NA	NA
1624	150	325	NA	NA	NA	NA	NA	NA	NA	NA	NA	NA	NA	NA	NA	NA
1625	175	325	NA	NA	NA	NA	NA	NA	NA	NA	NA	NA	NA	NA	NA	NA
1626	200	325	NA	NA	NA	NA	NA	NA	NA	NA	NA	NA	NA	NA	NA	NA
1627	225	325	NA	NA	NA	NA	NA	NA	NA	NA	NA	NA	NA	NA	NA	NA
1628	250	325	NA	NA	NA	NA	NA	NA	NA	NA	NA	NA	NA	NA	NA	NA
1629	275	325	NA	NA	NA	NA	NA	NA	NA	NA	NA	NA	NA	NA	NA	NA
1630	300	325	NA	NA	NA	NA	NA	NA	NA	NA	NA	NA	NA	NA	NA	NA
1631	325	325	NA	NA	NA	NA	NA	NA	NA	NA	NA	NA	NA	NA	NA	NA
1632	350	325	NA	NA	NA	NA	NA	NA	NA	NA	NA	NA	NA	NA	NA	NA
1633	375	325	NA	NA	NA	NA	NA	NA	NA	NA	NA	NA	NA	NA	NA	NA
1634	400	325	NA	NA	NA	NA	NA	NA	NA	NA	NA	NA	NA	NA	NA	NA
1635	425	325	NA	NA	NA	NA	NA	NA	NA	NA	NA	NA	NA	NA	NA	NA
1636	450	325	NA	NA	NA	NA	NA	NA	NA	NA	NA	NA	NA	NA	NA	NA
1637	475	325	19	10	3	0.800000012	0.800000012	0.800000012	1	1893.511963	43.38811111	1035.012451	0.095765428	247.7471852	136.4277028	1
1638	500	325	124	32	2	0.800000012	0.800000012	0.800000012	1	1892.103027	57.22373199	915.5499268	0.095765428	257.4543822	138.7043369	1
1639	525	325	NA	NA	NA	NA	NA	NA	NA	NA	NA	NA	NA	NA	NA	NA
1640	550	325	NA	NA	NA	NA	NA	NA	NA	NA	NA	NA	NA	NA	NA	NA
1641	575	325	NA	NA	NA	NA	NA	NA	NA	NA	NA	NA	NA	NA	NA	NA
1642	600	325	NA	NA	NA	NA	NA	NA	NA	NA	NA	NA	NA	NA	NA	NA
1643	625	325	13	0	10	0.800000012	1	0.800000012	1	1888.394043	63.74737549	858.2545166	0.095765428	330.9882393	105.5757239	1
1644	650	325	0	0	4	1	1	0.800000012	1	1884.016968	58.85987473	878.6291504	0.095765428	349.2238618	88.34958113	1
1645	675	325	20	0	5	1.200000048	1	0.800000012	1	1878.19397	45.16009903	1008.427734	0.095765428	368.2545272	75.59803891	1
1646	700	325	406	88	35	1.076847315	1.045454502	1.051428556	1	1877.712036	33.31547928	1121.941162	0.095765428	387.9632559	69.81746548	1
1647	725	325	838	142	72	1.094988108	1.092957735	1.088888884	1	1877.48999	28.16181564	1135.328491	0.095765428	408.2518574	72.69039473	2
1648	750	325	459	572	76	1.026579499	1.059440613	1.031578898	1	1877.415039	23.58721733	1169.168091	0.095765428	429.0380755	83.32651731	2
1649	775	325	334	182	83	1.114970088	1.191208839	0.992771089	1	1878.713989	20.5625267	1226.252319	0.095765428	450.252997	99.26088598	2
1650	800	325	184	121	71	0.913043499	0.800000012	0.957746506	1	1883.795044	25.22542	1266.123413	0.095765428	471.8387992	118.372879	2
1651	825	325	44	0	12	0.945454538	1	0.933333337	1	1890.805054	30.67675209	1292.650146	0.095765428	493.7468416	139.3612338	2
1652	850	325	25	0	11	0.800000012	1	0.800000012	1	1899.113037	44.51097107	1284.740112	0.095765428	515.9360762	161.4960324	2
1653	875	325	186	22	20	0.800000012	0.800000012	0.800000012	1	1912.206055	57.4473877	1259.61145	0.095765428	538.3717357	184.3648109	3
1654	900	325	108	17	29	0.866666675	0.800000012	0.855172396	1	1927.784058	57.66124344	1256.024658	0.095765428	561.024257	207.7252957	1
1655	925	325	53	3	9	0.800000012	0.800000012	0.800000012	1	1941.284058	66.23355865	1276.062378	0.095765428	583.8683996	231.4286358	3
1656	950	325	3	0	3	0.800000012	1	0.800000012	1	1960.496948	74.05782318	1259.458496	0.095765428	606.8825251	255.3793815	3
1657	975	325	0	0	0	1	1	1	1	1978.188965	71.04366302	1273.124878	0.095765428	630.0480064	279.5139415	3
1658	1000	325	0	0	0	1	1	1	1	1995.213013	74.39946747	1281.802734	0.095765428	653.3487442	303.7885095	3
1659	1025	325	0	0	0	1	1	1	1	2013.68396	79.65171814	1286.593384	0.095765428	676.7707681	328.1720181	3
1660	1050	325	NA	NA	NA	NA	NA	NA	NA	NA	NA	NA	NA	NA	NA	NA
1661	1075	325	NA	NA	NA	NA	NA	NA	NA	NA	NA	NA	NA	NA	NA	NA
1662	1100	325	NA	NA	NA	NA	NA	NA	NA	NA	NA	NA	NA	NA	NA	NA
1663	1125	325	NA	NA	NA	NA	NA	NA	NA	NA	NA	NA	NA	NA	NA	NA
1664	1150	325	NA	NA	NA	NA	NA	NA	NA	NA	NA	NA	NA	NA	NA	NA
1665	1175	325	NA	NA	NA	NA	NA	NA	NA	NA	NA	NA	NA	NA	NA	NA
1666	1200	325	NA	NA	NA	NA	NA	NA	NA	NA	NA	NA	NA	NA	NA	NA
1667	0	300	NA	NA	NA	NA	NA	NA	NA	NA	NA	NA	NA	NA	NA	NA
1668	25	300	NA	NA	NA	NA	NA	NA	NA	NA	NA	NA	NA	NA	NA	NA
1669	50	300	NA	NA	NA	NA	NA	NA	NA	NA	NA	NA	NA	NA	NA	NA
1670	75	300	NA	NA	NA	NA	NA	NA	NA	NA	NA	NA	NA	NA	NA	NA
1671	100	300	NA	NA	NA	NA	NA	NA	NA	NA	NA	NA	NA	NA	NA	NA
1672	125	300	NA	NA	NA	NA	NA	NA	NA	NA	NA	NA	NA	NA	NA	NA
1673	150	300	NA	NA	NA	NA	NA	NA	NA	NA	NA	NA	NA	NA	NA	NA
1674	175	300	NA	NA	NA	NA	NA	NA	NA	NA	NA	NA	NA	NA	NA	NA
1675	200	300	NA	NA	NA	NA	NA	NA	NA	NA	NA	NA	NA	NA	NA	NA
1676	225	300	NA	NA	NA	NA	NA	NA	NA	NA	NA	NA	NA	NA	NA	NA
1677	250	300	NA	NA	NA	NA	NA	NA	NA	NA	NA	NA	NA	NA	NA	NA
1678	275	300	NA	NA	NA	NA	NA	NA	NA	NA	NA	NA	NA	NA	NA	NA
1679	300	300	NA	NA	NA	NA	NA	NA	NA	NA	NA	NA	NA	NA	NA	NA
1680	325	300	NA	NA	NA	NA	NA	NA	NA	NA	NA	NA	NA	NA	NA	NA
1681	350	300	NA	NA	NA	NA	NA	NA	NA	NA	NA	NA	NA	NA	NA	NA
1682	375	300	NA	NA	NA	NA	NA	NA	NA	NA	NA	NA	NA	NA	NA	NA
1683	400	300	NA	NA	NA	NA	NA	NA	NA	NA	NA	NA	NA	NA	NA	NA
1684	425	300	NA	NA	NA	NA	NA	NA	NA	NA	NA	NA	NA	NA	NA	NA
1685	450	300	NA	NA	NA	NA	NA	NA	NA	NA	NA	NA	NA	NA	NA	NA
1686	475	300	NA	NA	NA	NA	NA	NA	NA	NA	NA	NA	NA	NA	NA	NA
1687	500	300	NA	NA	NA	NA	NA	NA	NA	NA	NA	NA	NA	NA	NA	NA
1688	525	300	NA	NA	NA	NA	NA	NA	NA	NA	NA	NA	NA	NA	NA	NA
1689	550	300	NA	NA	NA	NA	NA	NA	NA	NA	NA	NA	NA	NA	NA	NA
1690	575	300	NA	NA	NA	NA	NA	NA	NA	NA	NA	NA	NA	NA	NA	NA
1691	600	300	NA	NA	NA	NA	NA	NA	NA	NA	NA	NA	NA	NA	NA	NA
1692	625	300	0	2	3	1	0.800000012	0.800000012	1	1903.600952	59.82086945	923.4783325	0.095765428	349.0028907	123.5129284	1
1693	650	300	0	0	0	1	1	1	1	1898.704956	60.69733047	894.4302979	0.095765428	366.3428842	109.1552037	1
1694	675	300	0	0	0	1	1	1	1	1891.286987	54.95572662	926.7185669	0.095765428	384.5272422	99.11747316	1
1695	700	300	135	2	27	0.951111138	0.800000012	0.888888896	1	1886.687988	42.9736557	1038.065674	0.095765428	403.4418063	94.78232159	1
1696	725	300	253	22	84	1.041897178	0.872727275	1.004761934	1	1886.206055	35.86405182	1080.260254	0.095765428	422.9886313	96.91802457	1
1697	750	300	189	7	54	0.948148131	0.800000012	0.92592591	1	1884.610962	30.60549355	1112.404785	0.095765428	443.0840477	105.1309587	2
1698	775	300	288	331	68	0.951388896	1.167371631	0.929411769	1	1884.203003	23.82062721	1168.550659	0.095765428	463.6567313	118.1606258	2
1699	800	300	118	6	35	0.901694894	0.800000012	0.948571444	1	1886.501953	22.13958931	1242.777344	0.095765428	484.6459075	134.6155581	2
1700	825	300	33	0	32	0.824242413	1	0.925000012	1	1892.103027	26.90669823	1267.65625	0.095765428	505.9997497	153.3974038	3
1701	850	300	92	0	7	0.800000012	1	0.800000012	1	1899.410034	42.26153564	1268.536011	0.095765428	527.6739882	173.7532114	3
1702	875	300	126	20	30	0.800000012	0.800000012	0.839999974	1	1913.911987	55.88650513	1238.178955	0.095765428	549.6307206	195.1911716	3
1703	900	300	170	4	14	0.800000012	0.800000012	0.828571439	1	1927.708984	53.14925766	1275.159912	0.095765428	571.8374071	217.3913717	3
1704	925	300	30	0	5	0.800000012	1	0.800000012	1	1939.317993	59.26442719	1258.952148	0.095765428	594.2660273	240.1425066	3
1705	950	300	17	2	7	0.800000012	0.800000012	0.800000012	1	1956.490967	69.69484711	1254.028564	0.095765428	616.892375	263.3018011	3
1706	975	300	0	0	0	1	1	1	1	1974.406006	67.67781067	1275.94812	0.095765428	639.6954694	286.7703846	3
1707	1000	300	0	0	0	1	1	1	1	1989.687012	70.42850494	1285.958618	0.095765428	662.6570641	310.4781288	1
1708	1025	300	0	0	0	1	1	1	1	2007.48999	77.48809814	1246.098022	0.095765428	685.7612382	334.3741669	1
1709	1050	300	NA	NA	NA	NA	NA	NA	NA	NA	NA	NA	NA	NA	NA	NA
1710	1075	300	NA	NA	NA	NA	NA	NA	NA	NA	NA	NA	NA	NA	NA	NA
1711	1100	300	NA	NA	NA	NA	NA	NA	NA	NA	NA	NA	NA	NA	NA	NA
1712	1125	300	NA	NA	NA	NA	NA	NA	NA	NA	NA	NA	NA	NA	NA	NA
1713	1150	300	NA	NA	NA	NA	NA	NA	NA	NA	NA	NA	NA	NA	NA	NA
1714	1175	300	NA	NA	NA	NA	NA	NA	NA	NA	NA	NA	NA	NA	NA	NA
1715	1200	300	NA	NA	NA	NA	NA	NA	NA	NA	NA	NA	NA	NA	NA	NA
1716	0	275	NA	NA	NA	NA	NA	NA	NA	NA	NA	NA	NA	NA	NA	NA
1717	25	275	NA	NA	NA	NA	NA	NA	NA	NA	NA	NA	NA	NA	NA	NA
1718	50	275	NA	NA	NA	NA	NA	NA	NA	NA	NA	NA	NA	NA	NA	NA
1719	75	275	NA	NA	NA	NA	NA	NA	NA	NA	NA	NA	NA	NA	NA	NA
1720	100	275	NA	NA	NA	NA	NA	NA	NA	NA	NA	NA	NA	NA	NA	NA
1721	125	275	NA	NA	NA	NA	NA	NA	NA	NA	NA	NA	NA	NA	NA	NA
1722	150	275	NA	NA	NA	NA	NA	NA	NA	NA	NA	NA	NA	NA	NA	NA
1723	175	275	NA	NA	NA	NA	NA	NA	NA	NA	NA	NA	NA	NA	NA	NA
1724	200	275	NA	NA	NA	NA	NA	NA	NA	NA	NA	NA	NA	NA	NA	NA
1725	225	275	NA	NA	NA	NA	NA	NA	NA	NA	NA	NA	NA	NA	NA	NA
1726	250	275	NA	NA	NA	NA	NA	NA	NA	NA	NA	NA	NA	NA	NA	NA
1727	275	275	NA	NA	NA	NA	NA	NA	NA	NA	NA	NA	NA	NA	NA	NA
1728	300	275	NA	NA	NA	NA	NA	NA	NA	NA	NA	NA	NA	NA	NA	NA
1729	325	275	NA	NA	NA	NA	NA	NA	NA	NA	NA	NA	NA	NA	NA	NA
1730	350	275	NA	NA	NA	NA	NA	NA	NA	NA	NA	NA	NA	NA	NA	NA
1731	375	275	NA	NA	NA	NA	NA	NA	NA	NA	NA	NA	NA	NA	NA	NA
1732	400	275	NA	NA	NA	NA	NA	NA	NA	NA	NA	NA	NA	NA	NA	NA
1733	425	275	NA	NA	NA	NA	NA	NA	NA	NA	NA	NA	NA	NA	NA	NA
1734	450	275	NA	NA	NA	NA	NA	NA	NA	NA	NA	NA	NA	NA	NA	NA
1735	475	275	NA	NA	NA	NA	NA	NA	NA	NA	NA	NA	NA	NA	NA	NA
1736	500	275	NA	NA	NA	NA	NA	NA	NA	NA	NA	NA	NA	NA	NA	NA
1737	525	275	NA	NA	NA	NA	NA	NA	NA	NA	NA	NA	NA	NA	NA	NA
1738	550	275	NA	NA	NA	NA	NA	NA	NA	NA	NA	NA	NA	NA	NA	NA
1739	575	275	NA	NA	NA	NA	NA	NA	NA	NA	NA	NA	NA	NA	NA	NA
1740	600	275	NA	NA	NA	NA	NA	NA	NA	NA	NA	NA	NA	NA	NA	NA
1741	625	275	40	0	1	0.800000012	1	0.800000012	1	1916.916016	59.71199417	939.1659546	0.095765428	367.8353176	143.5780397	1
1742	650	275	0	0	3	1	1	0.800000012	1	1912.687988	60.52030945	915.1531982	0.095765428	384.3265695	131.4308506	1
1743	675	275	16	1	17	0.800000012	1.200000048	0.823529422	1	1903.897949	58.61705017	928.3248901	0.095765428	401.6976514	123.2212785	1
1744	700	275	45	16	14	0.800000012	0.800000012	0.885714293	1	1897.814941	48.35391617	986.9545898	0.095765428	419.8393672	119.7618407	1
1745	725	275	80	99	20	0.834999979	1.200000048	0.819999993	1	1895.292969	40.72776413	1053.369629	0.095765428	438.6561129	121.4591021	1
1746	750	275	112	38	26	1.035714269	1.157894731	0.923076928	1	1892.807983	34.61070251	1085.629395	0.095765428	458.0647078	128.1082686	1
1747	775	275	175	0	51	0.989714265	1	0.956862748	1	1890.916016	27.17317772	1140.978027	0.095765428	477.9930623	139.0005161	2
1748	800	275	334	262	81	1.020359278	1.189312935	1.012345672	1	1890.916016	21.65544701	1198.973877	0.095765428	498.3788306	153.2336728	2
1749	825	275	242	384	38	0.993388414	0.803125024	0.957894742	1	1894.995972	23.60890388	1255.39209	0.095765428	519.1681326	169.9705077	2
1750	850	275	64	25	14	0.800000012	0.800000012	0.828571439	1	1900.781982	38.9094162	1253.692139	0.095765428	540.3143909	188.5454547	3
1751	875	275	19	0	24	0.800000012	1	0.833333313	1	1913.985962	51.84849548	1257.604736	0.095765428	561.7772977	208.4677517	2
1752	900	275	26	2	14	0.800000012	0.800000012	0.828571439	1	1927.189941	50.51552963	1279.174316	0.095765428	583.5219133	229.3866136	1
1753	925	275	19	0	6	0.800000012	1	0.866666675	1	1940.394043	55.49462891	1272.934448	0.095765428	605.5178894	251.0530491	1
1754	950	275	0	0	0	1	1	1	1	1955.192993	64.75479889	1274.912354	0.095765428	627.7388036	273.2893128	1
1755	975	275	0	0	0	1	1	1	1	1971.512939	66.33481598	1281.348511	0.095765428	650.1615927	295.9669973	1
1756	1000	275	0	0	0	1	1	1	1	1986.682007	72.37560272	1233.015137	0.095765428	672.7660721	318.9919724	1
1757	1025	275	0	0	0	1	1	1	1	2007.48999	79.64897156	1186.283569	0.095765428	695.5345275	342.2941622	1
1758	1050	275	NA	NA	NA	NA	NA	NA	NA	NA	NA	NA	NA	NA	NA	NA
1759	1075	275	NA	NA	NA	NA	NA	NA	NA	NA	NA	NA	NA	NA	NA	NA
1760	1100	275	NA	NA	NA	NA	NA	NA	NA	NA	NA	NA	NA	NA	NA	NA
1761	1125	275	NA	NA	NA	NA	NA	NA	NA	NA	NA	NA	NA	NA	NA	NA
1762	1150	275	NA	NA	NA	NA	NA	NA	NA	NA	NA	NA	NA	NA	NA	NA
1763	1175	275	NA	NA	NA	NA	NA	NA	NA	NA	NA	NA	NA	NA	NA	NA
1764	1200	275	NA	NA	NA	NA	NA	NA	NA	NA	NA	NA	NA	NA	NA	NA
1765	0	250	NA	NA	NA	NA	NA	NA	NA	NA	NA	NA	NA	NA	NA	NA
1766	25	250	NA	NA	NA	NA	NA	NA	NA	NA	NA	NA	NA	NA	NA	NA
1767	50	250	NA	NA	NA	NA	NA	NA	NA	NA	NA	NA	NA	NA	NA	NA
1768	75	250	NA	NA	NA	NA	NA	NA	NA	NA	NA	NA	NA	NA	NA	NA
1769	100	250	NA	NA	NA	NA	NA	NA	NA	NA	NA	NA	NA	NA	NA	NA
1770	125	250	NA	NA	NA	NA	NA	NA	NA	NA	NA	NA	NA	NA	NA	NA
1771	150	250	NA	NA	NA	NA	NA	NA	NA	NA	NA	NA	NA	NA	NA	NA
1772	175	250	NA	NA	NA	NA	NA	NA	NA	NA	NA	NA	NA	NA	NA	NA
1773	200	250	NA	NA	NA	NA	NA	NA	NA	NA	NA	NA	NA	NA	NA	NA
1774	225	250	NA	NA	NA	NA	NA	NA	NA	NA	NA	NA	NA	NA	NA	NA
1775	250	250	NA	NA	NA	NA	NA	NA	NA	NA	NA	NA	NA	NA	NA	NA
1776	275	250	NA	NA	NA	NA	NA	NA	NA	NA	NA	NA	NA	NA	NA	NA
1777	300	250	NA	NA	NA	NA	NA	NA	NA	NA	NA	NA	NA	NA	NA	NA
1778	325	250	NA	NA	NA	NA	NA	NA	NA	NA	NA	NA	NA	NA	NA	NA
1779	350	250	NA	NA	NA	NA	NA	NA	NA	NA	NA	NA	NA	NA	NA	NA
1780	375	250	NA	NA	NA	NA	NA	NA	NA	NA	NA	NA	NA	NA	NA	NA
1781	400	250	NA	NA	NA	NA	NA	NA	NA	NA	NA	NA	NA	NA	NA	NA
1782	425	250	NA	NA	NA	NA	NA	NA	NA	NA	NA	NA	NA	NA	NA	NA
1783	450	250	NA	NA	NA	NA	NA	NA	NA	NA	NA	NA	NA	NA	NA	NA
1784	475	250	NA	NA	NA	NA	NA	NA	NA	NA	NA	NA	NA	NA	NA	NA
1785	500	250	NA	NA	NA	NA	NA	NA	NA	NA	NA	NA	NA	NA	NA	NA
1786	525	250	NA	NA	NA	NA	NA	NA	NA	NA	NA	NA	NA	NA	NA	NA
1787	550	250	NA	NA	NA	NA	NA	NA	NA	NA	NA	NA	NA	NA	NA	NA
1788	575	250	NA	NA	NA	NA	NA	NA	NA	NA	NA	NA	NA	NA	NA	NA
1789	600	250	NA	NA	NA	NA	NA	NA	NA	NA	NA	NA	NA	NA	NA	NA
1790	625	250	99	2	4	0.800000012	0.800000012	0.800000012	1	1931.417969	63.40499878	915.5818481	0.095765428	387.366266	164.996556	1
1791	650	250	83	13	14	0.800000012	0.800000012	0.800000012	1	1926.484985	61.71240234	937.713623	0.095765428	403.0591956	154.5421576	1
1792	675	250	3	0	7	0.800000012	1	0.800000012	1	1916.69397	61.40190887	911.9152832	0.095765428	419.6555805	147.6234856	1
1793	700	250	0	0	10	1	1	0.879999995	1	1909.609009	53.90993881	955.7745361	0.095765428	437.052511	144.7484317	1
1794	725	250	69	149	10	0.921739101	1.044295311	0.879999995	1	1905.78894	48.70919418	980.9771118	0.095765428	455.1582017	146.1558192	1
1795	750	250	155	18	15	0.98064518	1.200000048	0.853333354	1	1901.412964	43.21248245	1035.358276	0.095765428	473.8914218	151.7265253	1
1796	775	250	91	1	24	0.892307699	1.200000048	0.866666675	1	1897.592041	34.47040558	1092.223022	0.095765428	493.1806675	161.0290455	1
1797	800	250	85	32	26	1.091764688	1.200000048	0.892307699	1	1896.887939	26.47557449	1137.709229	0.095765428	512.9632169	173.4640265	2
1798	825	250	234	74	64	0.981196582	1.18378377	0.962499976	1	1898	22.91410065	1217.651855	0.095765428	533.1841643	188.41227	2
1799	850	250	80	0	32	1.059999943	1	0.925000012	1	1903.48999	34.42101288	1233.660645	0.095765428	553.7954895	205.3255914	2
1800	875	250	55	1	26	0.923636377	0.800000012	0.907692313	1	1914.616943	44.60660934	1261.539063	0.095765428	574.755196	223.7588288	2
1801	900	250	78	0	9	1.035897493	1	0.977777779	1	1926.003052	45.81721878	1303.721436	0.095765428	596.0265317	243.3668599	1
1802	925	250	71	0	14	0.839436591	1	0.857142866	1	1937.31604	53.30445099	1303.912109	0.095765428	617.5772968	263.8879374	1
1803	950	250	1	0	0	0.800000012	1	1	1	1951.707031	63.24855423	1272.142212	0.095765428	639.379237	285.1249875	1
1804	975	250	0	0	0	1	1	1	1	1968.286011	69.02549744	1243.251953	0.095765428	661.4075142	306.9294275	1
1805	1000	250	0	0	0	1	1	1	1	1986.682007	77.05783844	1192.858643	0.095765428	683.6402497	329.1885303	1
1806	1025	250	NA	NA	NA	NA	NA	NA	NA	NA	NA	NA	NA	NA	NA	NA
1807	1050	250	NA	NA	NA	NA	NA	NA	NA	NA	NA	NA	NA	NA	NA	NA
1808	1075	250	NA	NA	NA	NA	NA	NA	NA	NA	NA	NA	NA	NA	NA	NA
1809	1100	250	NA	NA	NA	NA	NA	NA	NA	NA	NA	NA	NA	NA	NA	NA
1810	1125	250	NA	NA	NA	NA	NA	NA	NA	NA	NA	NA	NA	NA	NA	NA
1811	1150	250	NA	NA	NA	NA	NA	NA	NA	NA	NA	NA	NA	NA	NA	NA
1812	1175	250	NA	NA	NA	NA	NA	NA	NA	NA	NA	NA	NA	NA	NA	NA
1813	1200	250	NA	NA	NA	NA	NA	NA	NA	NA	NA	NA	NA	NA	NA	NA
1814	0	225	NA	NA	NA	NA	NA	NA	NA	NA	NA	NA	NA	NA	NA	NA
1815	25	225	NA	NA	NA	NA	NA	NA	NA	NA	NA	NA	NA	NA	NA	NA
1816	50	225	NA	NA	NA	NA	NA	NA	NA	NA	NA	NA	NA	NA	NA	NA
1817	75	225	NA	NA	NA	NA	NA	NA	NA	NA	NA	NA	NA	NA	NA	NA
1818	100	225	NA	NA	NA	NA	NA	NA	NA	NA	NA	NA	NA	NA	NA	NA
1819	125	225	NA	NA	NA	NA	NA	NA	NA	NA	NA	NA	NA	NA	NA	NA
1820	150	225	NA	NA	NA	NA	NA	NA	NA	NA	NA	NA	NA	NA	NA	NA
1821	175	225	NA	NA	NA	NA	NA	NA	NA	NA	NA	NA	NA	NA	NA	NA
1822	200	225	NA	NA	NA	NA	NA	NA	NA	NA	NA	NA	NA	NA	NA	NA
1823	225	225	NA	NA	NA	NA	NA	NA	NA	NA	NA	NA	NA	NA	NA	NA
1824	250	225	NA	NA	NA	NA	NA	NA	NA	NA	NA	NA	NA	NA	NA	NA
1825	275	225	NA	NA	NA	NA	NA	NA	NA	NA	NA	NA	NA	NA	NA	NA
1826	300	225	NA	NA	NA	NA	NA	NA	NA	NA	NA	NA	NA	NA	NA	NA
1827	325	225	NA	NA	NA	NA	NA	NA	NA	NA	NA	NA	NA	NA	NA	NA
1828	350	225	NA	NA	NA	NA	NA	NA	NA	NA	NA	NA	NA	NA	NA	NA
1829	375	225	NA	NA	NA	NA	NA	NA	NA	NA	NA	NA	NA	NA	NA	NA
1830	400	225	NA	NA	NA	NA	NA	NA	NA	NA	NA	NA	NA	NA	NA	NA
1831	425	225	NA	NA	NA	NA	NA	NA	NA	NA	NA	NA	NA	NA	NA	NA
1832	450	225	NA	NA	NA	NA	NA	NA	NA	NA	NA	NA	NA	NA	NA	NA
1833	475	225	NA	NA	NA	NA	NA	NA	NA	NA	NA	NA	NA	NA	NA	NA
1834	500	225	NA	NA	NA	NA	NA	NA	NA	NA	NA	NA	NA	NA	NA	NA
1835	525	225	NA	NA	NA	NA	NA	NA	NA	NA	NA	NA	NA	NA	NA	NA
1836	550	225	NA	NA	NA	NA	NA	NA	NA	NA	NA	NA	NA	NA	NA	NA
1837	575	225	NA	NA	NA	NA	NA	NA	NA	NA	NA	NA	NA	NA	NA	NA
1838	600	225	NA	NA	NA	NA	NA	NA	NA	NA	NA	NA	NA	NA	NA	NA
1839	625	225	NA	NA	NA	NA	NA	NA	NA	NA	NA	NA	NA	NA	NA	NA
1840	650	225	NA	NA	NA	NA	NA	NA	NA	NA	NA	NA	NA	NA	NA	NA
1841	675	225	63	28	17	0.800000012	0.800000012	0.800000012	1	1930.19397	67.59979248	889.850708	0.095765428	438.304243	172.1972807	1
1842	700	225	10	0	2	0.800000012	1	0.800000012	1	1922.516968	58.89955139	936.1593018	0.095765428	454.9886818	169.7389716	1
1843	725	225	32	31	4	1.200000048	1.200000048	0.800000012	1	1919.104004	53.5678978	973.2753906	0.095765428	472.4074425	170.9407309	1
1844	750	225	78	5	15	1.071794868	1.200000048	0.853333354	1	1912.79895	51.66057968	972.7957153	0.095765428	490.4822961	175.7274836	1
1845	775	225	58	10	20	0.937931061	0.800000012	0.819999993	1	1907.087036	45.87284088	994.0876465	0.095765428	509.1433727	183.8193773	1
1846	800	225	31	0	4	0.800000012	1	0.800000012	1	1904.899048	37.86221313	1058.769287	0.095765428	528.3285579	194.8049755	1
1847	825	225	114	6	37	0.982456148	0.800000012	1.016216159	1	1903.786011	28.17752838	1126.246704	0.095765428	547.9828065	208.2267838	1
1848	850	225	261	107	70	1.060536385	1.12523365	1.051428556	1	1907.310059	26.21699333	1231.969604	0.095765428	568.0574331	223.6466152	2
1849	875	225	127	547	57	1.058267713	1.191956162	0.961403489	1	1916.099976	34.05185699	1302.464966	0.095765428	588.5094209	240.6807501	2
1850	900	225	63	0	9	0.825396836	1	0.844444454	1	1924.704956	41.37691498	1328.426392	0.095765428	609.3007711	259.0108849	1
1851	925	225	97	0	7	0.828866005	1	0.857142866	1	1935.609009	53.52297211	1283.576904	0.095765428	630.3979067	278.3811299	1
1852	950	225	14	0	0	1.200000048	1	1	1	1950.593994	64.4548645	1236.974365	0.095765428	651.7711346	298.5891299	1
1853	975	225	0	0	0	1	1	1	1	1967.803955	72.36474609	1207.820557	0.095765428	673.3941661	319.4759513	1
1854	1000	225	0	0	0	1	1	1	1	1986.682007	79.42816925	1176.349243	0.095765428	695.2436941	340.9168498	1
1855	1025	225	NA	NA	NA	NA	NA	NA	NA	NA	NA	NA	NA	NA	NA	NA
1856	1050	225	NA	NA	NA	NA	NA	NA	NA	NA	NA	NA	NA	NA	NA	NA
1857	1075	225	NA	NA	NA	NA	NA	NA	NA	NA	NA	NA	NA	NA	NA	NA
1858	1100	225	NA	NA	NA	NA	NA	NA	NA	NA	NA	NA	NA	NA	NA	NA
1859	1125	225	NA	NA	NA	NA	NA	NA	NA	NA	NA	NA	NA	NA	NA	NA
1860	1150	225	NA	NA	NA	NA	NA	NA	NA	NA	NA	NA	NA	NA	NA	NA
1861	1175	225	NA	NA	NA	NA	NA	NA	NA	NA	NA	NA	NA	NA	NA	NA
1862	1200	225	NA	NA	NA	NA	NA	NA	NA	NA	NA	NA	NA	NA	NA	NA
1863	0	200	NA	NA	NA	NA	NA	NA	NA	NA	NA	NA	NA	NA	NA	NA
1864	25	200	NA	NA	NA	NA	NA	NA	NA	NA	NA	NA	NA	NA	NA	NA
1865	50	200	NA	NA	NA	NA	NA	NA	NA	NA	NA	NA	NA	NA	NA	NA
1866	75	200	NA	NA	NA	NA	NA	NA	NA	NA	NA	NA	NA	NA	NA	NA
1867	100	200	NA	NA	NA	NA	NA	NA	NA	NA	NA	NA	NA	NA	NA	NA
1868	125	200	NA	NA	NA	NA	NA	NA	NA	NA	NA	NA	NA	NA	NA	NA
1869	150	200	NA	NA	NA	NA	NA	NA	NA	NA	NA	NA	NA	NA	NA	NA
1870	175	200	NA	NA	NA	NA	NA	NA	NA	NA	NA	NA	NA	NA	NA	NA
1871	200	200	NA	NA	NA	NA	NA	NA	NA	NA	NA	NA	NA	NA	NA	NA
1872	225	200	NA	NA	NA	NA	NA	NA	NA	NA	NA	NA	NA	NA	NA	NA
1873	250	200	NA	NA	NA	NA	NA	NA	NA	NA	NA	NA	NA	NA	NA	NA
1874	275	200	NA	NA	NA	NA	NA	NA	NA	NA	NA	NA	NA	NA	NA	NA
1875	300	200	NA	NA	NA	NA	NA	NA	NA	NA	NA	NA	NA	NA	NA	NA
1876	325	200	NA	NA	NA	NA	NA	NA	NA	NA	NA	NA	NA	NA	NA	NA
1877	350	200	NA	NA	NA	NA	NA	NA	NA	NA	NA	NA	NA	NA	NA	NA
1878	375	200	NA	NA	NA	NA	NA	NA	NA	NA	NA	NA	NA	NA	NA	NA
1879	400	200	NA	NA	NA	NA	NA	NA	NA	NA	NA	NA	NA	NA	NA	NA
1880	425	200	NA	NA	NA	NA	NA	NA	NA	NA	NA	NA	NA	NA	NA	NA
1881	450	200	NA	NA	NA	NA	NA	NA	NA	NA	NA	NA	NA	NA	NA	NA
1882	475	200	NA	NA	NA	NA	NA	NA	NA	NA	NA	NA	NA	NA	NA	NA
1883	500	200	NA	NA	NA	NA	NA	NA	NA	NA	NA	NA	NA	NA	NA	NA
1884	525	200	NA	NA	NA	NA	NA	NA	NA	NA	NA	NA	NA	NA	NA	NA
1885	550	200	NA	NA	NA	NA	NA	NA	NA	NA	NA	NA	NA	NA	NA	NA
1886	575	200	NA	NA	NA	NA	NA	NA	NA	NA	NA	NA	NA	NA	NA	NA
1887	600	200	NA	NA	NA	NA	NA	NA	NA	NA	NA	NA	NA	NA	NA	NA
1888	625	200	NA	NA	NA	NA	NA	NA	NA	NA	NA	NA	NA	NA	NA	NA
1889	650	200	NA	NA	NA	NA	NA	NA	NA	NA	NA	NA	NA	NA	NA	NA
1890	675	200	106	114	7	0.800000012	0.800000012	0.800000012	1	1945.883057	74.28939056	852.6804199	0.095765428	457.5591903	196.8784231	1
1891	700	200	131	9	11	0.800000012	0.800000012	0.800000012	1	1936.313965	64.99442291	888.2324829	0.095765428	473.5657333	194.7319401	1
1892	725	200	40	2	8	0.800000012	0.800000012	0.800000012	1	1930.602051	56.99664307	975.4688721	0.095765428	490.324989	195.780345	1
1893	750	200	29	0	8	0.800000012	1	0.800000012	1	1924.81604	54.39302444	973.7402954	0.095765428	507.7624307	199.9733944	1
1894	775	200	43	20	9	0.800000012	0.800000012	0.800000012	1	1919.994995	51.75127029	962.0102539	0.095765428	525.8105905	207.1201909	1
1895	800	200	34	0	2	0.800000012	1	0.800000012	1	1915.506958	45.40358734	1007.255981	0.095765428	544.4087327	216.9289941	1
1896	825	200	59	3	13	0.847457647	0.800000012	0.800000012	1	1912.910034	34.29549026	1078.150879	0.095765428	563.5024041	229.0580788	1
1897	850	200	229	30	36	1.084716201	1.080000043	0.98888886	1	1910.982056	21.92364883	1184.715576	0.095765428	583.0429234	243.1604789	2
1898	875	200	258	123	64	1.032558084	1.183739781	1.024999976	1	1914.69104	25.29818344	1276.56311	0.095765428	602.9868503	258.91395	2
1899	900	200	58	1	17	0.882758617	0.800000012	0.917647064	1	1921.70105	38.74369431	1272.530273	0.095765428	623.2954619	276.0359551	2
1900	925	200	78	0	10	0.866666675	1	0.879999995	1	1935.015991	55.22079086	1240.364136	0.095765428	643.9342543	294.2877223	1
1901	950	200	13	0	0	1.200000048	1	1	1	1950.81604	66.87889099	1207.719971	0.095765428	664.8724803	313.471974	1
1902	975	200	0	0	0	1	1	1	1	1968.508057	74.60302734	1177.61731	0.095765428	686.0827254	333.4277935	1
1903	1000	200	0	0	0	1	1	1	1	1988.389038	80.19142151	1160.799194	0.095765428	707.540527	354.0247286	1
1904	1025	200	NA	NA	NA	NA	NA	NA	NA	NA	NA	NA	NA	NA	NA	NA
1905	1050	200	NA	NA	NA	NA	NA	NA	NA	NA	NA	NA	NA	NA	NA	NA
1906	1075	200	NA	NA	NA	NA	NA	NA	NA	NA	NA	NA	NA	NA	NA	NA
1907	1100	200	NA	NA	NA	NA	NA	NA	NA	NA	NA	NA	NA	NA	NA	NA
1908	1125	200	NA	NA	NA	NA	NA	NA	NA	NA	NA	NA	NA	NA	NA	NA
1909	1150	200	NA	NA	NA	NA	NA	NA	NA	NA	NA	NA	NA	NA	NA	NA
1910	1175	200	NA	NA	NA	NA	NA	NA	NA	NA	NA	NA	NA	NA	NA	NA
1911	1200	200	NA	NA	NA	NA	NA	NA	NA	NA	NA	NA	NA	NA	NA	NA
1912	0	175	NA	NA	NA	NA	NA	NA	NA	NA	NA	NA	NA	NA	NA	NA
1913	25	175	NA	NA	NA	NA	NA	NA	NA	NA	NA	NA	NA	NA	NA	NA
1914	50	175	NA	NA	NA	NA	NA	NA	NA	NA	NA	NA	NA	NA	NA	NA
1915	75	175	NA	NA	NA	NA	NA	NA	NA	NA	NA	NA	NA	NA	NA	NA
1916	100	175	NA	NA	NA	NA	NA	NA	NA	NA	NA	NA	NA	NA	NA	NA
1917	125	175	NA	NA	NA	NA	NA	NA	NA	NA	NA	NA	NA	NA	NA	NA
1918	150	175	NA	NA	NA	NA	NA	NA	NA	NA	NA	NA	NA	NA	NA	NA
1919	175	175	NA	NA	NA	NA	NA	NA	NA	NA	NA	NA	NA	NA	NA	NA
1920	200	175	NA	NA	NA	NA	NA	NA	NA	NA	NA	NA	NA	NA	NA	NA
1921	225	175	NA	NA	NA	NA	NA	NA	NA	NA	NA	NA	NA	NA	NA	NA
1922	250	175	NA	NA	NA	NA	NA	NA	NA	NA	NA	NA	NA	NA	NA	NA
1923	275	175	NA	NA	NA	NA	NA	NA	NA	NA	NA	NA	NA	NA	NA	NA
1924	300	175	NA	NA	NA	NA	NA	NA	NA	NA	NA	NA	NA	NA	NA	NA
1925	325	175	NA	NA	NA	NA	NA	NA	NA	NA	NA	NA	NA	NA	NA	NA
1926	350	175	NA	NA	NA	NA	NA	NA	NA	NA	NA	NA	NA	NA	NA	NA
1927	375	175	NA	NA	NA	NA	NA	NA	NA	NA	NA	NA	NA	NA	NA	NA
1928	400	175	NA	NA	NA	NA	NA	NA	NA	NA	NA	NA	NA	NA	NA	NA
1929	425	175	NA	NA	NA	NA	NA	NA	NA	NA	NA	NA	NA	NA	NA	NA
1930	450	175	NA	NA	NA	NA	NA	NA	NA	NA	NA	NA	NA	NA	NA	NA
1931	475	175	NA	NA	NA	NA	NA	NA	NA	NA	NA	NA	NA	NA	NA	NA
1932	500	175	NA	NA	NA	NA	NA	NA	NA	NA	NA	NA	NA	NA	NA	NA
1933	525	175	NA	NA	NA	NA	NA	NA	NA	NA	NA	NA	NA	NA	NA	NA
1934	550	175	NA	NA	NA	NA	NA	NA	NA	NA	NA	NA	NA	NA	NA	NA
1935	575	175	NA	NA	NA	NA	NA	NA	NA	NA	NA	NA	NA	NA	NA	NA
1936	600	175	NA	NA	NA	NA	NA	NA	NA	NA	NA	NA	NA	NA	NA	NA
1937	625	175	NA	NA	NA	NA	NA	NA	NA	NA	NA	NA	NA	NA	NA	NA
1938	650	175	NA	NA	NA	NA	NA	NA	NA	NA	NA	NA	NA	NA	NA	NA
1939	675	175	0	0	0	1	1	1	1	1961.795044	63.56021881	883.7952881	0.095765428	477.3470601	221.6310526	2
1940	700	175	56	5	2	0.800000012	0.800000012	0.800000012	1	1952.11499	70.26463318	874.8690796	0.095765428	492.71118	219.7265084	2
1941	725	175	67	0	6	0.800000012	1	0.800000012	1	1943.80603	65.47720337	892.0095825	0.095765428	508.840248	220.6561884	1
1942	750	175	40	0	10	0.800000012	1	0.800000012	1	1937.500977	60.31887436	934.2021484	0.095765428	525.6638557	224.3848669	1
1943	775	175	18	0	9	0.800000012	1	0.800000012	1	1932.011963	55.1609726	967.6179199	0.095765428	543.1174645	230.7769128	1
1944	800	175	21	0	4	0.800000012	1	0.800000012	1	1927.005005	49.77709961	992.9241333	0.095765428	561.1422916	239.6192782	1
1945	825	175	0	0	1	1	1	0.800000012	1	1920.811035	42.30040741	1042.879639	0.095765428	579.6850546	250.6527747	1
1946	850	175	41	3	7	1.053658485	0.800000012	0.914285719	1	1917.917969	33.7347641	1082.258545	0.095765428	598.6976313	263.6024061	1
1947	875	175	126	13	28	0.901587307	0.830769241	0.914285719	1	1919.290039	33.86512756	1147.509155	0.095765428	618.1366716	278.2007252	2
1948	900	175	56	0	12	0.885714293	1	0.899999976	1	1926.188965	44.61748123	1131.321289	0.095765428	637.9631932	294.2024107	2
1949	925	175	89	0	7	0.939325869	1	0.971428573	1	1936.313965	56.94742966	1143.320557	0.095765428	658.1421785	311.3911904	1
1950	950	175	6	0	1	0.800000012	1	0.800000012	1	1952.411011	66.69463348	1142.529663	0.095765428	678.6421872	329.5813837	1
1951	975	175	0	0	0	1	1	1	1	1970.697021	72.84353638	1162.468628	0.095765428	699.4349929	348.6162697	1
1952	1000	175	0	0	0	1	1	1	1	1989.984009	68.84420776	1171.824341	0.095765428	720.4952467	368.3649257	1
1953	1025	175	NA	NA	NA	NA	NA	NA	NA	NA	NA	NA	NA	NA	NA	NA
1954	1050	175	NA	NA	NA	NA	NA	NA	NA	NA	NA	NA	NA	NA	NA	NA
1955	1075	175	NA	NA	NA	NA	NA	NA	NA	NA	NA	NA	NA	NA	NA	NA
1956	1100	175	NA	NA	NA	NA	NA	NA	NA	NA	NA	NA	NA	NA	NA	NA
1957	1125	175	NA	NA	NA	NA	NA	NA	NA	NA	NA	NA	NA	NA	NA	NA
1958	1150	175	NA	NA	NA	NA	NA	NA	NA	NA	NA	NA	NA	NA	NA	NA
1959	1175	175	NA	NA	NA	NA	NA	NA	NA	NA	NA	NA	NA	NA	NA	NA
1960	1200	175	NA	NA	NA	NA	NA	NA	NA	NA	NA	NA	NA	NA	NA	NA
1961	0	150	NA	NA	NA	NA	NA	NA	NA	NA	NA	NA	NA	NA	NA	NA
1962	25	150	NA	NA	NA	NA	NA	NA	NA	NA	NA	NA	NA	NA	NA	NA
1963	50	150	NA	NA	NA	NA	NA	NA	NA	NA	NA	NA	NA	NA	NA	NA
1964	75	150	NA	NA	NA	NA	NA	NA	NA	NA	NA	NA	NA	NA	NA	NA
1965	100	150	NA	NA	NA	NA	NA	NA	NA	NA	NA	NA	NA	NA	NA	NA
1966	125	150	NA	NA	NA	NA	NA	NA	NA	NA	NA	NA	NA	NA	NA	NA
1967	150	150	NA	NA	NA	NA	NA	NA	NA	NA	NA	NA	NA	NA	NA	NA
1968	175	150	NA	NA	NA	NA	NA	NA	NA	NA	NA	NA	NA	NA	NA	NA
1969	200	150	NA	NA	NA	NA	NA	NA	NA	NA	NA	NA	NA	NA	NA	NA
1970	225	150	NA	NA	NA	NA	NA	NA	NA	NA	NA	NA	NA	NA	NA	NA
1971	250	150	NA	NA	NA	NA	NA	NA	NA	NA	NA	NA	NA	NA	NA	NA
1972	275	150	NA	NA	NA	NA	NA	NA	NA	NA	NA	NA	NA	NA	NA	NA
1973	300	150	NA	NA	NA	NA	NA	NA	NA	NA	NA	NA	NA	NA	NA	NA
1974	325	150	NA	NA	NA	NA	NA	NA	NA	NA	NA	NA	NA	NA	NA	NA
1975	350	150	NA	NA	NA	NA	NA	NA	NA	NA	NA	NA	NA	NA	NA	NA
1976	375	150	NA	NA	NA	NA	NA	NA	NA	NA	NA	NA	NA	NA	NA	NA
1977	400	150	NA	NA	NA	NA	NA	NA	NA	NA	NA	NA	NA	NA	NA	NA
1978	425	150	NA	NA	NA	NA	NA	NA	NA	NA	NA	NA	NA	NA	NA	NA
1979	450	150	NA	NA	NA	NA	NA	NA	NA	NA	NA	NA	NA	NA	NA	NA
1980	475	150	NA	NA	NA	NA	NA	NA	NA	NA	NA	NA	NA	NA	NA	NA
1981	500	150	NA	NA	NA	NA	NA	NA	NA	NA	NA	NA	NA	NA	NA	NA
1982	525	150	NA	NA	NA	NA	NA	NA	NA	NA	NA	NA	NA	NA	NA	NA
1983	550	150	NA	NA	NA	NA	NA	NA	NA	NA	NA	NA	NA	NA	NA	NA
1984	575	150	NA	NA	NA	NA	NA	NA	NA	NA	NA	NA	NA	NA	NA	NA
1985	600	150	NA	NA	NA	NA	NA	NA	NA	NA	NA	NA	NA	NA	NA	NA
1986	625	150	NA	NA	NA	NA	NA	NA	NA	NA	NA	NA	NA	NA	NA	NA
1987	650	150	NA	NA	NA	NA	NA	NA	NA	NA	NA	NA	NA	NA	NA	NA
1988	675	150	0	0	0	1	1	1	1	1976.704956	44.69468689	988.9923096	0.095765428	497.6042794	246.433629	2
1989	700	150	0	0	0	1	1	1	1	1967.618042	67.74233246	901.9302368	0.095765428	512.3613081	244.7221863	1
1990	725	150	0	0	1	1	1	0.800000012	1	1960.385986	67.89234161	900.2784424	0.095765428	527.8903306	245.5572509	1
1991	750	150	0	0	0	1	1	1	1	1952.300049	65.56179047	905.2901001	0.095765428	544.1252542	248.9131947	1
1992	775	150	0	0	1	1	1	0.800000012	1	1945.401001	61.88283539	924.8234253	0.095765428	561.0047981	254.6903875	1
1993	800	150	35	13	8	0.800000012	0.800000012	0.800000012	1	1938.206055	57.62080765	964.100708	0.095765428	578.4725357	262.7291542	1
1994	825	150	0	0	1	1	1	0.800000012	1	1931.901001	50.94900894	989.5161743	0.095765428	596.4767939	272.8296602	1
1995	850	150	0	0	1	1	1	1.200000048	1	1928.41394	43.17550278	1023.532837	0.095765428	614.970452	284.7726084	1
1996	875	150	120	15	22	0.803333342	0.800000012	0.927272737	1	1928.116943	41.12769318	1085.624756	0.095765428	633.9106782	298.3368122	1
1997	900	150	75	2	15	0.84799999	0.800000012	0.853333354	1	1935.68396	50.46070862	1066.740723	0.095765428	653.2586311	313.3117752	1
1998	925	150	76	8	17	0.800000012	0.800000012	0.800000012	1	1945.994995	55.60305405	1079.894653	0.095765428	672.9791455	329.5052101	1
1999	950	150	33	0	9	0.945454538	1	0.844444454	1	1959.088013	57.65422821	1153.968994	0.095765428	693.0404183	346.746447	1
[truncated: 304 more rows]
